# Supplementary material for: Feasibility of the TBDx automated digital microscopy system for the diagnosis of pulmonary tuberculosis
Source: PLoS One. 2017 Mar 2;12(3):e0173092. doi: 10.1371/journal.pone.0173092 (PMC5333855; doi:10.1371/journal.pone.0173092)
Supplement: S2 Dataset — (XLSX) [file pone.0173092.s004.xlsx]

## Sheet: 160104 TBDx Final
site_id	patient_id	IC_provided	En_TBTx_start	Sp1_vol	Sp2_vol	Hx_TB_end_known	Hx_TB_start_known	Hx_TB_cured	tbdx_dir1	tbdx_dir1_pos	tbdx_dir1_rep	tbdx_dir1_rep_pos	tbdx_pellet	tbdx_pellet_pos_q	tbdx_pellet_rep	tbdx_pellet_rep_pos	S1_FM_conc	SP1_FM_conc_q	S1_FM_dir	SP1_FM_Dir_q	S1_ZN	SP1_ZN_q	SP1_Xp_result	SP1_Xp_semiquant	SP1_Xp_Rif	SP1_Xp_repeat_result	SP1_Xp_repeat_semiquant	SP1_Xp_repeat_Rif	SP1_LC	Sp1_LC_rep_result	SP1_SC_result	Sp1_SC_rep_result	SP1_Spc	SP2_LC	Sp2_LC_rep_result	SP2_SC	Sp2_SC_rep_result	SP2_Spc
site_id	patient_id	Provision of informed consent	Patient started on TB treatment?	Sputum of adequate volume (>= 1.5ml)?	Sputum of adequate volume (>=1.5ml)	TB treatment end date known	TB Tx start date known	Patient considered cured	2. TBDx (Direct 1)	Pos Specify dir1	Repeat result dir1	Pos Specify repeat dir1	1. TBDx (Pellet)	Pos Specify Pellet	Repeat result pellet	Pos Specify repeat Pellet	SP1 FM Results Conc	S1 FM conc pos quantitative result	SP1 FM Results Direct	S1 FM direct pos quantitative result	SP1 ZN Results	S1 ZN pos quantitative result	Xpert Result	Semi-quantitative result	Rif Resistance	Repetition result	Semi-quantitative result	Rif resistance	Result	Sp1 LC repeated result	Sp1 SC Results	Sp1 SC repeated result	Sp1 Speciation	Result	Sp2 LC repeated result	Result	Sp2 SC repeated result	Sp2 Speciation result
Peru	5564	Yes	No	Yes	Yes	Known	Known	NA	Neg	NA	NA	NA	Neg	NA	NA	NA	Neg	NA	Neg	NA	Neg	NA	MTB neg	NA	NA	NA	NA	NA	Neg	NA	Neg	NA	Not done/not applicable	Neg	NA	Neg	NA	Not done/not applicable
Peru	5565	Yes	No	Yes	Yes	Not known	Not known	No	Neg	NA	NA	NA	Neg	NA	NA	NA	Neg	NA	Neg	NA	Neg	NA	MTB neg	NA	NA	NA	NA	NA	Neg	NA	Neg	NA	Not done/not applicable	Neg	NA	Neg	NA	Not done/not applicable
Peru	5566	Yes	No	Yes	Yes	Known	Known	NA	Neg	NA	NA	NA	Neg	NA	NA	NA	Neg	NA	Neg	NA	Neg	NA	MTB neg	NA	NA	NA	NA	NA	Neg	NA	Neg	NA	Not done/not applicable	Neg	NA	Neg	NA	Not done/not applicable
Peru	5567	Yes	No	Yes	Yes	Not known	Not known	Yes	Neg		NA		Pos	1/AUR+	NA	NA	Neg	NA	Neg	NA	Neg	NA	MTB neg	NA	NA	NA	NA	NA	Neg	NA	Pos	NA	Not done/not applicable	Neg	NA	Neg	NA	Not done/not applicable
Peru	5568	Yes	No	Yes	Yes	Known	Known	NA	Neg	NA	NA	NA	Pos	1/AUR+	NA	NA	Neg	NA	Neg	NA	Neg	NA	MTB neg	NA	NA	NA	NA	NA	Neg	NA	Neg	NA	Not done/not applicable	Neg	NA	Neg	NA	Not done/not applicable
Peru	5569	Yes	No	Yes	Yes	Known	Known	NA	Neg	NA	NA	NA	Neg	NA	NA	NA	Neg	NA	Neg	NA	Neg	NA	MTB neg	NA	NA	NA	NA	NA	Neg	NA	Neg	NA	Not done/not applicable	Neg	NA	Neg	NA	Not done/not applicable
Peru	5570	Yes	No	Yes	Yes	Known	Known	NA	Pos	1/AUR+	NA	NA	Pos	1/AUR+	NA	NA	Neg	NA	Neg	NA	Neg	NA	MTB neg	NA	NA	NA	NA	NA	Neg	NA	Neg	NA	Not done/not applicable	Neg	NA	Neg	NA	Not done/not applicable
Peru	5578	Yes	Yes	Yes	Yes	Known	Known	NA	Pos	1 955/AUR+	NA	NA	Pos	2 386/AUR+	NA	NA	Pos	2+	Pos	3+	Pos	1+	MTB pos	Medium	Not detected	NA	NA	NA	Pos	NA	Pos	NA	MTB complex	Pos	NA	Pos	NA	MTB complex
Peru	5579	Yes	Yes	Yes	Yes	Known	Known	NA	Pos	1 544/AUR+	NA	NA	Pos	7 267/AUR+	NA	NA	Pos	3+	Pos	3+	Pos	3+	MTB pos	Medium	Not detected	NA	NA	NA	Pos	NA	Pos	NA	MTB complex	Pos	NA	Pos	NA	MTB complex
Peru	5580	Yes	Yes	Yes	Yes	Known	Known	NA	Pos	4 033/AUR+	NA	NA	Invalid	NA	Pos	299/AUR+	Pos	3+	Pos	3+	Pos	3+	MTB pos	Medium	Not detected	NA	NA	NA	Pos	NA	Pos	NA	MTB complex	Pos	NA	Pos	NA	MTB complex
Peru	5587	Yes	Yes	Yes	Yes	Known	Known	NA	Pos	1 861/AUR+	NA	NA	Pos	5 442/AUR+	NA	NA	Pos	3+	Pos	3+	Pos	3+	MTB pos	Medium	Not detected	NA	NA	NA	Pos	NA	Pos	NA	MTB complex	Pos	NA	Pos	NA	MTB complex
Peru	5588	Yes	Yes	Yes	Yes	Known	Known	NA	Neg	NA	NA	NA	Neg	NA	NA	NA	Neg	NA	Neg	NA	Neg	NA	MTB pos	Very low	Detected	NA	NA	NA	Pos	NA	Pos	NA	MTB complex	Pos	NA	Pos	NA	MTB complex
Peru	5589	Yes	Yes	Yes	Yes	Known	Known	NA	Pos	48/AUR+	NA	NA	Pos	3/AUR+	NA	NA	Pos	Scanty	Pos	3+	Pos	3+	MTB pos	Medium	Not detected	NA	NA	NA	Pos	NA	Pos	NA	MTB complex	Pos	NA	Pos	NA	MTB complex
Peru	5590	Yes	Yes	Yes	Yes	Known	Known	NA	Pos	552/AUR+	NA	NA	Invalid	NA	Neg	NA	Pos	2+	Pos	2+	Pos	2+	MTB pos	Medium	Not detected	NA	NA	NA	Pos	NA	Pos	NA	MTB complex	Pos	NA	Pos	NA	MTB complex
Peru	5594	Yes	Yes	Yes	Yes	Known	Known	NA	Pos	11/AUR+	NA	NA	Pos	14/AUR+	NA	NA	Pos	1+	Pos	1+	Pos	1+	MTB pos	Low	Not detected	NA	NA	NA	Pos	NA	Pos	NA	MTB complex	Neg	NA	Neg	NA	Not done/not applicable
Peru	5595	Yes	Yes	Yes	Yes	Known	Known	NA	Pos	435/AUR+	NA	NA	Pos	136/AUR+	NA	NA	Pos	1+	Pos	2+	Pos	2+	MTB pos	Medium	Not detected	NA	NA	NA	Pos	NA	Pos	NA	MTB complex	Pos	NA	Pos	NA	MTB complex
Peru	5596	Yes	Yes	Yes	Yes	Known	Known	No	Neg	NA	NA	NA	Pos	56/AUR+	NA	NA	Neg	NA	Pos	1+	Pos	1+	MTB pos	Low	Not detected	NA	NA	NA	Neg	NA	Neg	NA	Not done/not applicable	Neg	NA	Neg	NA	Not done/not applicable
Peru	5597	Yes	Yes	Yes	Yes	Known	Known	NA	Invalid	NA	Pos	7 822/AUR+	Pos	43 456/AUR+	NA	NA	Pos	3+	Pos	3+	Pos	3+	MTB pos	High	Not detected	NA	NA	NA	Pos	NA	Pos	NA	MTB complex	Pos	NA	Pos	NA	MTB complex
Peru	5598	Yes	Yes	Yes	Yes	Known	Known	NA	Pos	3 154/AUR+	NA	NA	Invalid	NA	Pos	643/AUR+	Pos	3+	Pos	3+	Pos	3+	MTB pos	Medium	Not detected	NA	NA	NA	Pos	NA	Pos	NA	MTB complex	Pos	NA	Pos	NA	MTB complex
Peru	5599	Yes	Yes	Yes	Yes	Known	Known	NA	Pos	344/AUR+	NA		Pos	9 917/AUR+	NA	NA	Pos	3+	Pos	3+	Pos	3+	MTB pos	High	Not detected	NA	NA	NA	Pos	NA	Pos	NA	MTB complex	Pos	NA	Pos	NA	MTB complex
Peru	5600	Yes	Yes	Yes	Yes	Known	Known	NA	Pos	960/AUR+	NA	NA	Pos	15/AUR+	NA	NA	Pos	2+	Pos	2+	Pos	2+	MTB pos	Low	Not detected	NA	NA	NA	Pos	NA	Pos	NA	MTB complex	Pos	NA	Pos	NA	MTB complex
Peru	5601	Yes	Yes	Yes	Yes	Known	Known	NA	Neg	NA	NA	NA	Neg	NA	NA	NA	Neg	NA	Pos	Scanty	Pos	Scanty	MTB pos	Very low	Not detected	NA	NA	NA	Pos	NA	Neg	NA	MTB complex	Pos	NA	Pos	NA	MTB complex
Peru	5602	Yes	Yes	Yes	Yes	Not known	Not known	Yes	Neg		NA		Pos	175/AUR+	NA	NA	Pos	Scanty	Pos	1+	Pos	Scanty	MTB pos	Low	Not detected	NA	NA	NA	Pos	NA	Pos	NA	MTB complex	Pos	NA	Pos	NA	MTB complex
Peru	5603	Yes	Yes	Yes	Yes	Known	Known	NA	Pos	16/AUR+	NA	NA	Invalid	NA	Pos	4/AUR+	Pos	1+	Pos	2+	Pos	2+	MTB pos	Low	Not detected	NA	NA	NA	Pos	NA	Pos	NA	MTB complex	Pos	NA	Pos	NA	MTB complex
Peru	5604	Yes	Yes	Yes	Yes	Known	Known	NA	Pos	463/AUR+	NA	NA	Pos	1/AUR+	NA	NA	Neg	NA	Pos	1+	Pos	1+	MTB pos	Low	Not detected	NA	NA	NA	Pos	NA	Pos	NA	MTB complex	Neg	NA	Neg	NA	Not done/not applicable
Peru	5605	Yes	No	Yes	Yes	Known	Known	NA	Neg		NA		Pos	1/AUR+	NA	NA	Neg	NA	Neg	NA	Neg	NA	MTB neg	NA	NA	NA	NA	NA	Neg	NA	Neg	NA	Not done/not applicable	Neg	NA	Neg	NA	Not done/not applicable
Peru	5606	Yes	Yes	Yes	Yes	Known	Known	NA	Invalid	NA	Neg	NA	Neg	NA	NA	NA	Pos	1+	Pos	Scanty	Pos	Scanty	MTB pos	Low	Not detected	NA	NA	NA	Pos	NA	Pos	NA	MTB complex	Pos	NA	Pos	NA	MTB complex
Peru	5607	Yes	Yes	Yes	Yes	Known	Known	NA	Pos	2/AUR+	NA	NA	Neg	NA	NA	NA	Pos	Scanty	Pos	Scanty	Pos	Scanty	MTB pos	Very low	Not detected	NA	NA	NA	Pos	NA	Pos	NA	MTB complex	Pos	NA	Neg	NA	MTB complex
Peru	5608	Yes	Yes	Yes	Yes	Known	Known	NA	Pos	32/AUR+	NA	NA	Pos	875/AUR+	NA	NA	Pos	3+	Pos	1+	Pos	Scanty	MTB pos	Medium	Not detected	NA	NA	NA	Pos	NA	Pos	NA	MTB complex	Pos	NA	Pos	NA	MTB complex
Peru	5609	Yes	Yes	Yes	Yes	Known	Known	NA	Pos	71/AUR+	NA	NA	Pos	1 355/AUR+	NA	NA	Pos	3+	Pos	3+	Pos	3+	MTB pos	Medium	Not detected	NA	NA	NA	Pos	NA	Pos	NA	MTB complex	Pos	NA	Pos	NA	MTB complex
Peru	5610	Yes	Yes	Yes	Yes	Known	Known	NA	Pos	17/AUR+	NA	NA	Pos	30/AUR+	NA	NA	Pos	1+	Pos	1+	Pos	1+	MTB pos	Low	Not detected	NA	NA	NA	Pos	NA	Pos	NA	MTB complex	Neg	NA	Neg	NA	Not done/not applicable
Peru	5611	Yes	Yes	Yes	Yes	Known	Known	NA	Pos	59/AUR+	NA	NA	Pos	457/AUR+	NA	NA	Pos	1+	Pos	2+	Pos	2+	MTB pos	Medium	Detected	NA	NA	NA	Pos	NA	Pos	NA	MTB complex	Pos	NA	Pos	NA	MTB complex
Peru	5612	Yes	Yes	Yes	Yes	Known	Known	NA	Pos	12 934/AUR+	NA		Pos	12/AUR+	NA	NA	Pos	3+	Pos	3+	Pos	3+	MTB pos	High	Not detected	NA	NA	NA	Pos	NA	Pos	NA	MTB complex	Pos	NA	Pos	NA	MTB complex
Peru	5613	Yes	Yes	Yes	Yes	Known	Known	NA	Pos	2 014/AUR+	NA	NA	Pos	8 757/AUR+	NA	NA	Pos	3+	Pos	3+	Pos	3+	MTB pos	Medium	Not detected	NA	NA	NA	Pos	NA	Pos	NA	MTB complex	Pos	NA	Pos	NA	MTB complex
Peru	5614	Yes	Yes	Yes	Yes	Known	Known	NA	Neg	NA	NA	NA	Neg	NA	NA	NA	Pos	Scanty	Pos	Scanty	Pos	Scanty	MTB pos	Very low	Detected	NA	NA	NA	Pos	NA	Pos	NA	MTB complex	Pos	NA	Pos	NA	MTB complex
Peru	5615	Yes	Yes	Yes	Yes	Known	Known	NA	Pos	222/AUR+	NA	NA	Pos	2 221/AUR+	NA	NA	Pos	3+	Pos	2+	Pos	2+	MTB pos	Medium	Detected	NA	NA	NA	Pos	NA	Pos	NA	MTB complex	Pos	NA	Pos	NA	MTB complex
Peru	5616	Yes	Yes	Yes	Yes	Known	Known	NA	Neg	NA	NA	NA	Neg	NA	NA	NA	Neg	NA	Neg	NA	Neg	NA	MTB neg	NA	NA	NA	NA	NA	Neg	NA	Neg	NA	Not done/not applicable	Neg	NA	Neg	NA	Not done/not applicable
Peru	5617	Yes	Yes	Yes	Yes	Known	Known	NA	Pos	11 528/AUR+	NA	NA	Pos	1 920/AUR+	NA	NA	Pos	3+	Pos	3+	Pos	3+	MTB pos	Medium	Not detected	NA	NA	NA	Pos	NA	Pos	NA	MTB complex	Pos	NA	Pos	NA	MTB complex
Peru	5618	Yes	Yes	Yes	Yes	Not known	Not known	Yes	Pos	5 091/AUR+	NA	NA	Pos	30 450/AUR+	NA	NA	Pos	3+	Pos	3+	Pos	3+	MTB pos	High	Detected	NA	NA	NA	Pos	NA	Pos	NA	MTB complex	Pos	NA	Pos	NA	MTB complex
Peru	5619	Yes	Yes	Yes	Yes	Known	Known	NA	Pos	126/AUR+	NA	NA	Pos	3/AUR+	NA	NA	Pos	Scanty	Pos	1+	Pos	1+	MTB pos	Very low	Not detected	NA	NA	NA	Pos	NA	Pos	NA	MTB complex	Pos	NA	Pos	NA	MTB complex
Peru	5620	Yes	Yes	Yes	Yes	Known	Known	NA	Pos	28/AUR+	NA		Invalid	NA	Pos	47/AUR+	Pos	1+	Pos	1+	Pos	1+	MTB pos	Low	Not detected	NA	NA	NA	Pos	NA	Pos	NA	MTB complex	Pos	NA	Pos	NA	MTB complex
Peru	5621	Yes	Yes	Yes	Yes	Known	Known	NA	Neg	NA	NA	NA	Pos	105/AUR+	NA	NA	Pos	1+	Pos	Scanty	Pos	Scanty	MTB pos	Low	Not detected	NA	NA	NA	Pos	NA	Pos	NA	MTB complex	Pos	NA	Pos	NA	MTB complex
Peru	5622	Yes	Yes	Yes	Yes	Known	Known	NA	Pos	190/AUR+	NA	NA	Pos	3/AUR+	NA	NA	Pos	Scanty	Pos	1+	Pos	3+	MTB pos	Low	Not detected	NA	NA	NA	Pos	NA	Pos	NA	MTB complex	Pos	NA	Pos	NA	MTB complex
Peru	5623	Yes	Yes	Yes	Yes	Known	Known	NA	Pos	15/AUR+	NA	NA	Pos	609/AUR+	NA	NA	Pos	2+	Pos	1+	Pos	1+	MTB pos	Medium	Detected	NA	NA	NA	Pos	NA	Pos	NA	MTB complex	Pos	NA	Pos	NA	MTB complex
Peru	5624	Yes	Yes	Yes	Yes	Known	Known	NA	Pos	11 317/AUR+	NA	NA	Pos	7 671/AUR+	NA	NA	Pos	3+	Pos	3+	Pos	3+	MTB pos	Medium	Not detected	NA	NA	NA	Pos	NA	Pos	NA	MTB complex	Pos	NA	Pos	NA	MTB complex
Peru	5625	Yes	Yes	Yes	Yes	Known	Known	NA	Pos	6 532/AUR+	NA	NA	Pos	9 613/AUR+	NA	NA	Pos	3+	Pos	3+	Pos	3+	MTB pos	Medium	Not detected	NA	NA	NA	Pos	NA	Pos	NA	MTB complex	Pos	NA	Pos	NA	MTB complex
Peru	5626	Yes	Yes	Yes	Yes	Known	Known	NA	Pos	1 060/AUR+	NA	NA	Pos	10 022/AUR+	NA	NA	Pos	3+	Pos	3+	Pos	3+	MTB pos	Medium	Not detected	NA	NA	NA	Pos	NA	Pos	NA	MTB complex	Pos	NA	Pos	NA	MTB complex
Peru	5627	Yes	Yes	Yes	Yes	Known	Known	NA	Pos	1 395/AUR+	NA	NA	Pos	2 994/AUR+	NA	NA	Pos	3+	Pos	3+	Pos	3+	MTB pos	Medium	Not detected	NA	NA	NA	Neg	NA	Pos	NA	MTB complex	Pos	NA	Pos	NA	MTB complex
Peru	5628	Yes	Yes	Yes	No	Known	Known	NA	Pos	26 896/AUR+	NA	NA	Pos	5 498/AUR+	NA	NA	Pos	3+	Pos	3+	Pos	3+	MTB pos	High	Not detected	NA	NA	NA	Pos	NA	Pos	NA	MTB complex	NA	NA	NA	NA	NA
Peru	5629	Yes	No	Yes	Yes	Known	Known	NA	Neg	NA	NA	NA	Neg	NA	NA	NA	Neg	NA	Neg	NA	Neg	NA	MTB neg	NA	NA	NA	NA	NA	Neg	NA	Neg	NA	Not done/not applicable	Neg	NA	Neg	NA	Not done/not applicable
Peru	5630	Yes	Yes	Yes	Yes	Known	Known	NA	Neg	NA	NA	NA	Neg	NA	NA	NA	Neg	NA	Neg	NA	Neg	NA	MTB neg	NA	NA	NA	NA	NA	Neg	NA	Neg	NA	Not done/not applicable	Neg	NA	Neg	NA	Not done/not applicable
Peru	5631	Yes	Yes	Yes	Yes	Known	Known	NA	Pos	3 317/AUR+	NA	NA	Pos	4 590/AUR+	NA	NA	Pos	3+	Pos	3+	Pos	3+	MTB pos	Medium	Not detected	NA	NA	NA	Pos	NA	Pos	NA	MTB complex	Pos	NA	Pos	NA	MTB complex
Peru	5632	Yes	Yes	Yes	Yes	Known	Known	NA	Pos	418/AUR+	NA	NA	Pos	20 733/AUR+	NA	NA	Pos	3+	Pos	3+	Pos	3+	MTB pos	High	Not detected	NA	NA	NA	Pos	NA	Pos	NA	MTB complex	Pos	NA	Pos	NA	MTB complex
Peru	5633	Yes	Yes	Yes	Yes	Not known	Not known	Yes	Pos	345/AUR+	NA		Pos	13 656/AUR+	NA	NA	Pos	3+	Pos	3+	Pos	3+	MTB pos	High	Not detected	NA	NA	NA	Pos	NA	Pos	NA	MTB complex	Pos	NA	Pos	NA	MTB complex
Peru	5634	Yes	Yes	Yes	Yes	Known	Known	NA	Pos	56 348/AUR+	NA	NA	Pos	39 584/AUR+	NA	NA	Pos	3+	Pos	3+	Pos	3+	MTB pos	High	Not detected	NA	NA	NA	Pos	NA	Pos	NA	MTB complex	Pos	NA	Pos	NA	MTB complex
Peru	5635	Yes	Yes	Yes	Yes	Known	Known	NA	Pos	549/AUR+	NA	NA	Pos	1 067/AUR+	NA	NA	Pos	2+	Pos	2+	Pos	2+	MTB pos	Medium	Not detected	NA	NA	NA	Pos	NA	Pos	NA	MTB complex	Pos	NA	Pos	NA	MTB complex
Peru	5636	Yes	Yes	Yes	Yes	Known	Known	NA	Pos	20 840/AUR+	NA	NA	Pos	81 145/AUR+	NA		Pos	3+	Pos	3+	Pos	3+	MTB pos	High	Not detected	NA	NA	NA	Pos	NA	Pos	NA	MTB complex	Pos	NA	Pos	NA	MTB complex
Peru	5637	Yes	Yes	Yes	Yes	Known	Known	NA	Pos	82/AUR+	NA	NA	Pos	2 116/AUR+	NA	NA	Pos	3+	Pos	2+	Pos	2+	MTB pos	Medium	Not detected	NA	NA	NA	Pos	NA	Pos	NA	MTB complex	Pos	NA	Pos	NA	MTB complex
Peru	5638	Yes	Yes	Yes	Yes	Known	Known	NA	Neg	NA	NA	NA	Neg	NA	NA	NA	Neg	NA	Neg	NA	Neg	NA	MTB neg	NA	NA	NA	NA	NA	Neg	NA	Neg	NA	Not done/not applicable	Neg	NA	Neg	NA	Not done/not applicable
Peru	5639	Yes	Yes	Yes	Yes	Known	Known	NA	Pos	115/AUR+	NA	NA	Pos	1 371/AUR+	NA	NA	Pos	2+	Pos	1+	Pos	1+	MTB pos	Medium	Not detected	NA	NA	NA	Pos	NA	Pos	NA	MTB complex	Pos	NA	Pos	NA	MTB complex
Peru	5640	Yes	Yes	Yes	Yes	Known	Known	NA	Pos	35/AUR+	NA	NA	Pos	35/AUR+	NA		Pos	1+	Pos	2+	Pos	Scanty	MTB pos	Low	Not detected	NA	NA	NA	Pos	NA	Pos	NA	MTB complex	Pos	NA	Pos	NA	MTB complex
Peru	5653	Yes	No	Yes	No	Known	Known	NA	Neg	NA	NA	NA	Invalid	NA	Neg	NA	Neg	NA	Neg	NA	Neg	NA	MTB neg	NA	NA	NA	NA	NA	Neg	NA	Neg	NA	Not done/not applicable	NA	NA	NA	NA	NA
Peru	5655	Yes	Yes	Yes	Yes	Known	Known	NA	Invalid	NA	Neg	NA	Invalid	NA	Neg	NA	Pos	Scanty	Pos	Scanty	Not done	Scanty	Invalid/error/no result	Very low	NA	MTB pos	Very low	Not detected	Contaminated/lost	NA	Pos	NA	MTB complex	Pos	NA	Pos	NA	MTB complex
Peru	5656	Yes	Yes	Yes	Yes	Known	Known	NA	Pos	1 663/AUR+	NA	NA	Pos	6 668/AUR+	NA	NA	Pos	3+	Pos	3+	Pos	3+	MTB pos	High	Not detected	NA	NA	NA	Pos	NA	Pos	NA	MTB complex	Pos	NA	Pos	NA	MTB complex
Peru	5657	Yes	Yes	Yes	Yes	Known	Known	NA	Pos	33 926/AUR+	NA	NA	Pos	21 462/AUR+	NA	NA	Pos	1+	Pos	3+	Pos	3+	MTB pos	Medium	Detected	NA	NA	NA	Pos	NA	Pos	NA	MTB complex	Pos	NA	Pos	NA	MTB complex
Peru	5658	Yes	No	Yes	Yes	Known	Known	NA	Neg	NA	NA	NA	Neg	NA	NA	NA	Neg	NA	Neg	NA	Neg	NA	MTB neg	NA	NA	NA	NA	NA	Neg	NA	Neg	NA	Not done/not applicable	Neg	NA	Neg	NA	Not done/not applicable
Peru	5659	Yes	No	Yes	Yes	Known	Known	NA	Neg	NA	NA	NA	Neg	NA	NA	NA	Neg	NA	Neg	NA	Neg	NA	MTB neg	NA	NA	NA	NA	NA	Neg	NA	Neg	NA	Not done/not applicable	Neg	NA	Neg	NA	Not done/not applicable
Peru	5660	Yes	No	Yes	Yes	Known	Known	NA	Neg	NA	NA	NA	Neg	NA	NA	NA	Neg	NA	Neg	NA	Neg	NA	MTB neg	NA	NA	NA	NA	NA	Neg	NA	Neg	NA	Not done/not applicable	Neg	NA	Neg	NA	Not done/not applicable
Peru	5661	Yes	No	Yes	Yes	Known	Known	NA	Neg	NA	NA	NA	Neg	NA	NA	NA	Neg	NA	Neg	NA	Neg	NA	MTB neg	NA	NA	NA	NA	NA	Neg	NA	Neg	NA	Not done/not applicable	Neg	NA	Neg	NA	Not done/not applicable
Peru	5662	Yes	No	Yes	Yes	Known	Known	NA	Neg	NA	NA	NA	Neg	NA	NA	NA	Neg	NA	Neg	NA	Neg	NA	MTB neg	NA	NA	NA	NA	NA	Neg	NA	Neg	NA	Not done/not applicable	Neg	NA	Neg	NA	Not done/not applicable
Peru	5663	Yes	No	Yes	Yes	Known	Known	NA	Neg	NA	NA	NA	Neg	NA	NA	NA	Neg	NA	Neg	NA	Neg	NA	MTB neg	NA	NA	NA	NA	NA	Neg	NA	Neg	NA	Not done/not applicable	Neg	NA	Neg	NA	Not done/not applicable
Peru	5664	Yes	No	Yes	Yes	Known	Known	NA	Neg	NA	NA	NA	Neg	NA	NA	NA	Neg	NA	Neg	NA	Neg	NA	MTB neg	NA	NA	NA	NA	NA	Neg	NA	Neg	NA	Not done/not applicable	Neg	NA	Neg	NA	Not done/not applicable
Peru	5665	Yes	No	Yes	Yes	Not known	Not known	Yes	Neg	NA	NA	NA	Neg	NA	NA	NA	Neg	NA	Neg	NA	Neg	NA	MTB neg	NA	NA	NA	NA	NA	Neg	NA	Neg	NA	Not done/not applicable	Neg	NA	Neg	NA	Not done/not applicable
Peru	5666	Yes	No	Yes	Yes	Not known	Not known	Yes	Neg	NA	NA	NA	Neg	NA	NA	NA	Neg	NA	Neg	NA	Neg	NA	MTB neg	NA	NA	NA	NA	NA	Neg	NA	Neg	NA	Not done/not applicable	Neg	NA	Neg	NA	Not done/not applicable
Peru	5667	Yes	Yes	Yes	Yes	Known	Known	NA	Pos	1 653/AUR+	NA	NA	Neg	NA	NA	NA	Pos	1+	Pos	2+	Pos	2+	MTB pos	Medium	Not detected	NA	NA	NA	Pos	NA	Pos	NA	MTB complex	Pos	NA	Pos	NA	MTB complex
Peru	5668	Yes	No	Yes	Yes	Not known	Not known	Yes	Neg	NA	NA	NA	Neg	NA	NA	NA	Neg	NA	Neg	NA	Neg	NA	MTB neg	NA	NA	NA	NA	NA	Neg	NA	Neg	NA	Not done/not applicable	Neg	NA	Neg	NA	Not done/not applicable
Peru	5669	Yes	No	Yes	Yes	Known	Known	NA	Neg	NA	NA	NA	Neg	NA	NA	NA	Neg	NA	Neg	NA	Neg	NA	MTB neg	NA	NA	NA	NA	NA	Neg	NA	Neg	NA	Not done/not applicable	Neg	NA	Neg	NA	Not done/not applicable
Peru	5670	Yes	No	Yes	Yes	Not known	Not known	Yes	Pos	1/AUR+	NA	NA	Neg	NA	NA	NA	Neg	NA	Neg	NA	Neg	NA	MTB neg	NA	NA	NA	NA	NA	Neg	NA	Neg	NA	Not done/not applicable	Neg	NA	Neg	NA	Not done/not applicable
Peru	5671	Yes	Yes	Yes	Yes	Known	Known	NA	Pos	50/AUR+	NA	NA	Pos	12/AUR+	NA	NA	Pos	1+	Pos	Scanty	Pos	Scanty	MTB pos	Low	Not detected	NA	NA	NA	Pos	NA	Pos	NA	MTB complex	Pos	NA	Pos	NA	MTB complex
Peru	5672	Yes	Yes	Yes	Yes	Known	Known	NA	Pos	7/AUR+	NA		Pos	159/AUR+	NA	NA	Pos	1+	Pos	Scanty	Pos	Scanty	MTB pos	Low	Not detected	NA	NA	NA	Pos	NA	Pos	NA	MTB complex	Pos	NA	Pos	NA	MTB complex
Peru	5673	Yes	Yes	Yes	Yes	Known	Known	NA	Pos	1/AUR+	NA	NA	Pos	158/AUR+	NA	NA	Pos	1+	Pos	1+	Pos	1+	MTB pos	Low	Not detected	NA	NA	NA	Pos	NA	Pos	NA	MTB complex	Pos	NA	Pos	NA	MTB complex
Peru	5674	Yes	Yes	Yes	Yes	Known	Known	NA	Pos	237/AUR+	NA	NA	Pos	2 385/AUR+	NA	NA	Pos	3+	Pos	3+	Pos	3+	MTB pos	Medium	Not detected	NA	NA	NA	Pos	NA	Pos	NA	MTB complex	Pos	NA	Pos	NA	MTB complex
Peru	5675	Yes	Yes	Yes	Yes	Known	Known	NA	Pos	1 429/AUR+	NA	NA	Pos	261/AUR+	NA	NA	Pos	2+	Pos	2+	Pos	2+	MTB pos	Low	Not detected	NA	NA	NA	Pos	NA	Pos	NA	MTB complex	Pos	NA	Pos	NA	MTB complex
Peru	5676	Yes	Yes	Yes	Yes	Known	Known	NA	Pos	24/AUR+	NA	NA	Pos	371/AUR+	NA	NA	Pos	2+	Pos	1+	Pos	1+	MTB pos	Medium	Not detected	NA	NA	NA	Pos	NA	Pos	NA	MTB complex	Pos	NA	Pos	NA	MTB complex
Peru	5681	Yes	Yes	Yes	Yes	Not known	Not known	No	Pos	95/AUR+	NA		Pos	29/AUR+	NA	NA	Pos	1+	Pos	1+	Pos	1+	MTB pos	Medium	Not detected	NA	NA	NA	Pos	NA	Pos	NA	MTB complex	Pos	NA	Pos	NA	MTB complex
Peru	5682	Yes	Yes	Yes	Yes	Not known	Not known	No	Neg	NA	NA	NA	Neg	NA	NA	NA	Neg	NA	Neg	NA	Neg	NA	MTB neg	NA	NA	NA	NA	NA	Neg	NA	Neg	NA	Not done/not applicable	Neg	NA	Neg	NA	Not done/not applicable
Peru	5683	Yes	Yes	Yes	Yes	Known	Known	NA	Pos	2/AUR+	NA	NA	Pos	28/AUR+	NA	NA	Pos	1+	Pos	1+	Pos	1+	MTB pos	Low	Not detected	NA	NA	NA	Pos	NA	Pos	NA	MTB complex	Pos	NA	Pos	NA	MTB complex
Peru	5684	Yes	Yes	Yes	Yes	Not known	Not known	No	Neg	NA	NA	NA	Neg	NA	NA	NA	Neg	NA	Neg	NA	Neg	NA	MTB neg	NA	NA	NA	NA	NA	Neg	NA	Neg	NA	Not done/not applicable	Neg	NA	Neg	NA	Not done/not applicable
Peru	5685	Yes	Yes	Yes	Yes	Known	Known	NA	Pos	3/AUR+	NA	NA	Pos	31/AUR+	NA	NA	Pos	1+	Pos	Scanty	Pos	Scanty	MTB pos	Low	Not detected	NA	NA	NA	Pos	NA	Pos	NA	MTB complex	Pos	NA	Pos	NA	MTB complex
Peru	5686	Yes	Yes	Yes	Yes	Known	Known	NA	Pos	459/AUR+	NA	NA	Pos	142/AUR+	NA	NA	Pos	1+	Pos	2+	Pos	2+	MTB pos	Low	Detected	NA	NA	NA	Pos	NA	Pos	NA	MTB complex	Pos	NA	Pos	NA	MTB complex
Peru	5687	Yes	Yes	Yes	Yes	Known	Known	NA	Pos	33/AUR+	NA	NA	Pos	25/AUR+	NA	NA	Pos	1+	Pos	2+	Pos	2+	MTB pos	Low	Not detected	NA	NA	NA	Pos	NA	Pos	NA	MTB complex	Pos	NA	Pos	NA	MTB complex
Peru	5688	Yes	Yes	Yes	Yes	Not known	Not known	Yes	Pos	3 085/AUR+	NA	NA	Pos	418/AUR+	NA	NA	Pos	2+	Pos	3+	Pos	3+	MTB pos	Medium	Not detected	NA	NA	NA	Pos	NA	Pos	NA	MTB complex	Pos	NA	Pos	NA	MTB complex
Peru	5689	Yes	Yes	Yes	Yes	Known	Known	NA	Pos	197/AUR+	NA	NA	Pos	1 049/AUR+	NA	NA	Pos	2+	Pos	3+	Pos	3+	MTB pos	Medium	Not detected	NA	NA	NA	Pos	NA	Pos	NA	MTB complex	Pos	NA	Pos	NA	MTB complex
Peru	5690	Yes	Yes	Yes	Yes	Not known	Not known	No	Pos	329/AUR+	NA	NA	Pos	1 110/AUR+	NA	NA	Pos	1+	Pos	2+	Pos	2+	MTB pos	Medium	Not detected	NA	NA	NA	Pos	NA	Pos	NA	MTB complex	Pos	NA	Pos	NA	MTB complex
Peru	5691	Yes	Yes	Yes	Yes	Known	Known	NA	Pos	2 228/AUR+	NA	NA	Pos	45/AUR+	NA	NA	Pos	1+	Pos	3+	Pos	3+	MTB pos	Low	Not detected	NA	NA	NA	Neg	NA	Pos	NA	MTB complex	Pos	NA	Pos	NA	MTB complex
Peru	5692	Yes	Yes	Yes	Yes	Known	Known	NA	Pos	2 769/AUR+	NA	NA	Pos	10 612/AUR+	NA	NA	Pos	3+	Pos	3+	Pos	3+	MTB pos	High	Not detected	NA	NA	NA	Pos	NA	Pos	NA	MTB complex	Pos	NA	Pos	NA	MTB complex
Peru	5693	Yes	Yes	Yes	Yes	Known	Known	NA	Pos	1 374/AUR+	NA	NA	Pos	2 400/AUR+	NA	NA	Pos	3+	Pos	3+	Pos	3+	MTB pos	Medium	Not detected	NA	NA	NA	Pos	NA	Pos	NA	MTB complex	Pos	NA	Pos	NA	MTB complex
Peru	5694	Yes	Yes	Yes	Yes	Known	Known	NA	Pos	41/AUR+	NA	NA	Pos	595/AUR+	NA	NA	Pos	2+	Pos	2+	Pos	2+	MTB pos	Medium	Not detected	NA	NA	NA	Pos	NA	Pos	NA	MTB complex	Pos	NA	Neg	NA	MTB complex
Peru	5696	Yes	No	Yes	Yes	Known	Known	NA	Pos	2/AUR+	NA	NA	Neg	NA	NA	NA	Neg	NA	Neg	NA	Neg	NA	MTB neg	NA	NA	NA	NA	NA	Neg	NA	Neg	NA	Not done/not applicable	Neg	NA	Neg	NA	Not done/not applicable
Peru	5697	Yes	No	Yes	Yes	Known	Known	NA	Neg	NA	NA	NA	Pos	1/AUR+	NA	NA	Neg	NA	Neg	NA	Neg	NA	MTB neg	NA	NA	NA	NA	NA	Contaminated/lost	NA	Neg	NA	Not done/not applicable	Contaminated/lost	NA	Neg	NA	Not done/not applicable
Peru	5698	Yes	No	Yes	Yes	Known	Known	NA	Neg	NA	NA	NA	Invalid	NA	Neg	NA	Neg	NA	Neg	NA	Neg	NA	MTB neg	NA	NA	NA	NA	NA	Neg	NA	Neg	NA	Not done/not applicable	Neg	NA	Neg	NA	Not done/not applicable
Peru	5699	Yes	No	Yes	Yes	Known	Known	NA	Pos	1/AUR+	NA	NA	Neg	NA	NA	NA	Neg	NA	Neg	NA	Neg	NA	MTB neg	NA	NA	NA	NA	NA	Neg	NA	Neg	NA	Not done/not applicable	Neg	NA	Neg	NA	Not done/not applicable
Peru	5700	Yes	No	Yes	Yes	Not known	Not known	Yes	Neg	NA	NA	NA	Neg	NA	NA	NA	Neg	NA	Neg	NA	Neg	NA	MTB neg	NA	NA	NA	NA	NA	Neg	NA	Neg	NA	Not done/not applicable	Neg	NA	Neg	NA	Not done/not applicable
Peru	5712	Yes	No	Yes	Yes	Not known	Not known	Yes	Neg	NA	NA	NA	Neg	NA	NA	NA	Neg	NA	Neg	NA	Neg	NA	MTB neg	NA	NA	NA	NA	NA	Neg	NA	Neg	NA	Not done/not applicable	Neg	NA	Neg	NA	Not done/not applicable
Peru	5713	Yes	No	Yes	Yes	Not known	Not known	Yes	Neg	NA	NA	NA	Neg	NA	NA	NA	Neg	NA	Neg	NA	Neg	NA	MTB neg	NA	NA	NA	NA	NA	Neg	NA	Neg	NA	Not done/not applicable	Neg	NA	Neg	NA	Not done/not applicable
Peru	5714	Yes	No	Yes	Yes	Not known	Not known	Yes	Neg	NA	NA	NA	Neg	NA	NA	NA	Neg	NA	Neg	NA	Neg	NA	MTB pos	Very low	Not detected	NA	NA	NA	Neg	NA	Neg	NA	Not done/not applicable	Neg	NA	Neg	NA	Not done/not applicable
Peru	5715	Yes	No	Yes	Yes	Known	Known	NA	Neg	NA	NA	NA	Neg	NA	NA	NA	Neg	NA	Neg	NA	Neg	NA	MTB neg	NA	NA	NA	NA	NA	Neg	NA	Neg	NA	Not done/not applicable	Neg	NA	Neg	NA	Not done/not applicable
Peru	5716	Yes	No	Yes	Yes	Known	Known	NA	Neg	NA	NA	NA	Neg	NA	NA	NA	Neg	NA	Neg	NA	Neg	NA	MTB neg	NA	NA	NA	NA	NA	Neg	NA	Neg	NA	Not done/not applicable	Neg	NA	Neg	NA	Not done/not applicable
Peru	5717	Yes	No	Yes	Yes	Known	Known	NA	Neg	NA	NA	NA	Pos	1/AUR+	NA	NA	Neg	NA	Neg	NA	Neg	NA	MTB neg	NA	NA	NA	NA	NA	Neg	NA	Neg	NA	Not done/not applicable	Neg	NA	Neg	NA	Not done/not applicable
Peru	5718	Yes	No	Yes	Yes	Not known	Not known	Yes	Neg	NA	NA	NA	Neg	NA	NA	NA	Neg	NA	Neg	NA	Neg	NA	MTB neg	NA	NA	NA	NA	NA	Neg	NA	Neg	NA	Not done/not applicable	Neg	NA	Neg	NA	Not done/not applicable
Peru	5719	Yes	No	Yes	Yes	Known	Known	NA	Pos	1/AUR+	NA	NA	Pos	3/AUR+	NA	NA	Neg	NA	Neg	NA	Neg	NA	MTB neg	NA	NA	NA	NA	NA	Neg	NA	Neg	NA	Not done/not applicable	Neg	NA	Neg	NA	Not done/not applicable
Peru	5720	Yes	No	Yes	Yes	Not known	Not known	No	Neg	NA	NA	NA	Pos	4/AUR+	NA	NA	Neg	NA	Neg	NA	Neg	NA	MTB neg	NA	NA	NA	NA	NA	Neg	NA	Neg	NA	Not done/not applicable	Neg	NA	Neg	NA	Not done/not applicable
Peru	5723	Yes	No	Yes	Yes	Known	Known	NA	Neg	NA	NA	NA	Neg	NA	NA	NA	Neg	NA	Neg	NA	Neg	NA	MTB neg	NA	NA	NA	NA	NA	Neg	NA	Neg	NA	Not done/not applicable	Neg	NA	Neg	NA	Not done/not applicable
Peru	5724	Yes	No	Yes	Yes	Known	Known	NA	Neg	NA	NA	NA	Neg	NA	NA	NA	Neg	NA	Neg	NA	Neg	NA	Invalid/error/no result	NA	NA	MTB neg	NA	NA	Neg	NA	Neg	NA	Not done/not applicable	Neg	NA	Neg	NA	Not done/not applicable
Peru	5725	Yes	No	Yes	Yes	Known	Known	NA	Pos	2/AUR+	NA	NA	Pos	2/AUR+	NA	NA	Neg	NA	Neg	NA	Neg	NA	MTB neg	NA	NA	NA	NA	NA	Neg	NA	Neg	NA	Not done/not applicable	Neg	NA	Neg	NA	Not done/not applicable
Peru	5726	Yes	Yes	Yes	Yes	Known	Known	NA	Pos	566/AUR+	NA	NA	Pos	1 220/AUR+	NA	NA	Pos	3+	Pos	3+	Pos	3+	MTB pos	Medium	Not detected	NA	NA	NA	Pos	NA	Pos	NA	MTB complex	Pos	NA	Pos	NA	MTB complex
Peru	5727	Yes	Yes	Yes	Yes	Known	Known	NA	Pos	2/AUR+	NA	NA	Pos	68/AUR+	NA	NA	Pos	1+	Pos	1+	Not done	Scanty	Invalid/error/no result	Low	NA	MTB pos	Low	Not detected	Pos	NA	Pos	NA	MTB complex	Pos	NA	Pos	NA	MTB complex
Peru	5728	Yes	Yes	Yes	Yes	Known	Known	NA	Pos	715/AUR+	NA	NA	Pos	2 031/AUR+	NA	NA	Pos	3+	Pos	2+	Pos	1+	MTB pos	Medium	Not detected	NA	NA	NA	Pos	NA	Pos	NA	MTB complex	Pos	NA	Pos	NA	MTB complex
Peru	5729	Yes	No	Yes	Yes	Not known	Not known	No	Neg	NA	NA	NA	Neg	NA	NA	NA	Neg	NA	Neg	NA	Neg	NA	MTB neg	NA	NA	NA	NA	NA	Neg	NA	Neg	NA	Not done/not applicable	Neg	NA	Neg	NA	Not done/not applicable
Peru	5730	Yes	No	Yes	Yes	Known	Known	NA	Neg	NA	NA	NA	Neg	NA	NA	NA	Neg	NA	Neg	NA	Neg	NA	MTB neg	NA	NA	NA	NA	NA	Contaminated/lost	NA	Neg	NA	Not done/not applicable	Neg	NA	Neg	NA	Not done/not applicable
Peru	5732	Yes	No	Yes	Yes	Known	Known	NA	Neg	NA	NA	NA	Invalid	NA	Pos	1/AUR+	Neg	NA	Neg	NA	Neg	NA	MTB neg	NA	NA	NA	NA	NA	Neg	NA	Neg	NA	Not done/not applicable	Neg	NA	Neg	NA	Not done/not applicable
Peru	5733	Yes	No	Yes	No	Not known	Not known	No	Neg	NA	NA	NA	Neg	NA	NA	NA	Neg	NA	Neg	NA	Neg	NA	MTB neg	NA	NA	NA	NA	NA	Neg	NA	Neg	NA	Not done/not applicable	NA	NA	NA	NA	NA
Peru	5734	Yes	No	Yes	Yes	Known	Known	NA	Neg	NA	NA	NA	Neg	NA	NA	NA	Neg	NA	Neg	NA	Neg	NA	MTB neg	NA	NA	NA	NA	NA	Neg	NA	Neg	NA	Not done/not applicable	Neg	NA	Neg	NA	Not done/not applicable
Peru	5735	Yes	No	Yes	Yes	Known	Known	NA	Neg	NA	NA	NA	Neg	NA	NA	NA	Neg	NA	Neg	NA	Neg	NA	MTB neg	NA	NA	NA	NA	NA	Neg	NA	Neg	NA	Not done/not applicable	Neg	NA	Neg	NA	Not done/not applicable
Peru	5736	Yes	No	Yes	Yes	Known	Known	NA	Invalid	NA	Neg	NA	Neg	NA	NA	NA	Neg	NA	Neg	NA	Neg	NA	MTB neg	NA	NA	NA	NA	NA	Neg	NA	Neg	NA	Not done/not applicable	Neg	NA	Neg	NA	Not done/not applicable
Peru	5737	Yes	No	Yes	Yes	Known	Known	NA	Neg	NA	NA	NA	Invalid	NA	Neg	NA	Neg	NA	Neg	NA	Neg	NA	MTB neg	NA	NA	NA	NA	NA	Neg	NA	Neg	NA	Not done/not applicable	Neg	NA	Neg	NA	Not done/not applicable
Peru	5738	Yes	No	Yes	Yes	Known	Known	NA	Neg	NA	NA	NA	Neg	NA	NA	NA	Neg	NA	Neg	NA	Neg	NA	MTB neg	NA	NA	NA	NA	NA	Neg	NA	Neg	NA	Not done/not applicable	Neg	NA	Neg	NA	Not done/not applicable
Peru	5739	Yes	No	Yes	Yes	Known	Known	NA	Pos	2/AUR+	NA	NA	Pos	1/AUR+	NA	NA	Neg	NA	Neg	NA	Neg	NA	MTB neg	NA	NA	NA	NA	NA	Neg	NA	Neg	NA	Not done/not applicable	Neg	NA	Neg	NA	Not done/not applicable
Peru	5740	Yes	No	Yes	Yes	Known	Known	NA	Neg	NA	NA	NA	Neg	NA	NA	NA	Neg	NA	Neg	NA	Neg	NA	MTB neg	NA	NA	NA	NA	NA	Neg	NA	Neg	NA	Not done/not applicable	Neg	NA	Neg	NA	Not done/not applicable
Peru	5741	Yes	No	Yes	Yes	Known	Known	NA	Neg	NA	NA	NA	Neg	NA	NA	NA	Neg	NA	Neg	NA	Neg	NA	MTB neg	NA	NA	NA	NA	NA	Neg	NA	Neg	NA	Not done/not applicable	Neg	NA	Neg	NA	Not done/not applicable
Peru	5742	Yes	No	Yes	Yes	Known	Known	NA	Pos	2/AUR+	NA	NA	Neg	NA	NA	NA	Neg	NA	Neg	NA	Neg	NA	MTB neg	NA	NA	NA	NA	NA	Neg	NA	Neg	NA	Not done/not applicable	Neg	NA	Neg	NA	Not done/not applicable
Peru	5743	Yes	No	Yes	Yes	Known	Known	NA	Invalid	NA	Neg	NA	Neg	NA	NA	NA	Neg	NA	Neg	NA	Neg	NA	MTB neg	NA	NA	NA	NA	NA	Neg	NA	Neg	NA	Not done/not applicable	Neg	NA	Neg	NA	Not done/not applicable
Peru	5744	Yes	No	Yes	Yes	Known	Known	NA	Neg	NA	NA	NA	Neg	NA	NA	NA	Neg	NA	Neg	NA	Neg	NA	MTB neg	NA	NA	NA	NA	NA	Neg	NA	Neg	NA	Not done/not applicable	Neg	NA	Neg	NA	Not done/not applicable
Peru	5745	Yes	Yes	Yes	Yes	Known	Known	NA	Pos	5 546/AUR+	NA	NA	Pos	2 162/AUR+	NA	NA	Pos	3+	Pos	3+	Pos	3+	MTB pos	Medium	Not detected	NA	NA	NA	Pos	NA	Pos	NA	MTB complex	Pos	NA	Pos	NA	MTB complex
Peru	5746	Yes	No	Yes	No	Known	Known	NA	Neg	NA	NA	NA	Neg	NA	NA	NA	Neg	NA	Neg	NA	Neg	NA	MTB neg	NA	NA	NA	NA	NA	Neg	NA	Neg	NA	Not done/not applicable	NA	NA	NA	NA	NA
Peru	5747	Yes	No	Yes	Yes	Not known	Not known	No	Invalid	NA	Neg	NA	Neg	NA	NA	NA	Neg	NA	Neg	NA	Neg	NA	MTB neg	NA	NA	NA	NA	NA	Neg	NA	Neg	NA	Not done/not applicable	Neg	NA	Neg	NA	Not done/not applicable
Peru	5748	Yes	No	Yes	No	Known	Known	NA	Pos	4/AUR+	NA	NA	Neg	NA	NA	NA	Neg	NA	Neg	NA	Neg	NA	MTB neg	NA	NA	NA	NA	NA	Neg	NA	Neg	NA	Not done/not applicable	NA	NA	NA	NA	NA
Peru	5749	Yes	No	Yes	Yes	Known	Known	NA	Neg	NA	NA	NA	Neg	NA	NA	NA	Neg	NA	Neg	NA	Neg	NA	MTB neg	NA	NA	NA	NA	NA	Neg	NA	Neg	NA	Not done/not applicable	Neg	NA	Neg	NA	Not done/not applicable
Peru	5750	Yes	No	Yes	Yes	Known	Known	NA	Neg	NA	NA	NA	Neg	NA	NA	NA	Neg	NA	Neg	NA	Neg	NA	MTB neg	NA	NA	NA	NA	NA	Neg	NA	Neg	NA	Not done/not applicable	Neg	NA	Neg	NA	Not done/not applicable
Peru	5751	Yes	Yes	Yes	No	Not known	Not known	Yes	Pos	10/AUR+	NA	NA	Pos	17/AUR+	NA	NA	Pos	1+	Pos	1+	Pos	1+	MTB pos	Low	Not detected	NA	NA	NA	Pos	NA	Pos	NA	MTB complex	NA	NA	Pos	NA	NA
Peru	5752	Yes	No	Yes	Yes	Known	Known	NA	Pos	2/AUR+	NA	NA	Neg	NA	NA	NA	Neg	NA	Neg	NA	Neg	NA	MTB neg	NA	NA	NA	NA	NA	Neg	NA	Neg	NA	Not done/not applicable	Neg	NA	Neg	NA	Not done/not applicable
Peru	5753	Yes	Yes	Yes	Yes	Not known	Not known	Yes	Pos	221/AUR+	NA	NA	Invalid	NA	Pos	1/AUR+	Pos	2+	Pos	1+	Pos	1+	MTB pos	NA	Not detected	NA	NA	NA	Pos	NA	Pos	NA	MTB complex	Pos	NA	Pos	NA	MTB complex
Peru	5754	Yes	No	Yes	Yes	Known	Known	NA	Neg	NA	NA	NA	Neg	NA	NA	NA	Neg	NA	Neg	NA	Neg	NA	MTB neg	NA	NA	NA	NA	NA	Neg	NA	Neg	NA	Not done/not applicable	Neg	NA	Neg	NA	Not done/not applicable
Peru	5755	Yes	No	Yes	Yes	Known	Known	NA	Neg	NA	NA	NA	Neg	NA	NA	NA	Neg	NA	Neg	NA	Neg	NA	MTB neg	NA	NA	NA	NA	NA	Contaminated/lost	NA	Neg	NA	Not done/not applicable	Contaminated/lost	NA	Neg	NA	Not done/not applicable
Peru	5756	Yes	No	Yes	Yes	Not known	Not known	Yes	Neg	NA	NA	NA	Neg	NA	NA	NA	Neg	NA	Neg	NA	Neg	NA	MTB neg	NA	NA	NA	NA	NA	Neg	NA	Neg	NA	Not done/not applicable	Contaminated/lost	NA	Neg	NA	Not done/not applicable
Peru	5758	Yes	No	Yes	Yes	Known	Known	NA	Neg	NA	NA	NA	Neg	NA	NA	NA	Pos	Scanty	Pos	Scanty	Pos	Scanty	MTB pos	Very low	Detected	NA	NA	NA	Pos	NA	Pos	NA	MTB complex	Pos	NA	Pos	NA	MTB complex
Peru	5759	Yes	No	Yes	Yes	Known	Known	NA	Neg	NA	NA	NA	Neg		NA		Neg	NA	Neg	NA	Neg	NA	MTB neg	NA	NA	NA	NA	NA	Neg	NA	Neg	NA	Not done/not applicable	Neg	NA	Neg	NA	Not done/not applicable
Peru	5760	Yes	No	Yes	Yes	Known	Known	NA	Neg	NA	NA	NA	Neg	NA	NA	NA	Neg	NA	Neg	NA	Neg	NA	MTB neg	NA	NA	NA	NA	NA	Neg	NA	Neg	NA	Not done/not applicable	Neg	NA	Neg	NA	Not done/not applicable
Peru	5761	Yes	No	Yes	Yes	Known	Known	NA	Neg	NA	NA	NA	Neg	NA	NA	NA	Neg	NA	Neg	NA	Not done	NA	MTB neg	NA	NA	NA	NA	NA	Neg	NA	Neg	NA	Not done/not applicable	Neg	NA	Neg	NA	Not done/not applicable
Peru	5762	Yes	No	Yes	Yes	Known	Known	NA	Invalid	NA	Neg	NA	Neg	NA	NA	NA	Neg	NA	Neg	NA	Not done	NA	MTB neg	NA	NA	NA	NA	NA	Neg	NA	Neg	NA	Not done/not applicable	Neg	NA	Neg	NA	Not done/not applicable
Peru	5763	Yes	No	Yes	Yes	Known	Known	NA	Neg	NA	NA	NA	Neg	NA	NA	NA	Neg	NA	Neg	NA	Not done	NA	MTB neg	NA	NA	NA	NA	NA	Neg	NA	Neg	NA	Not done/not applicable	Neg	NA	Neg	NA	Not done/not applicable
Peru	5764	Yes	No	Yes	Yes	Known	Known	NA	Neg	NA	NA	NA	Neg	NA	NA	NA	Neg	NA	Neg	NA	Not done	NA	MTB neg	NA	NA	NA	NA	NA	Neg	NA	Neg	NA	Not done/not applicable	Neg	NA	Neg	NA	Not done/not applicable
Peru	5765	Yes	No	Yes	Yes	Known	Known	NA	Neg	NA	NA	NA	Neg	NA	NA	NA	Neg	NA	Neg	NA	Not done	NA	MTB neg	NA	NA	NA	NA	NA	Neg	NA	Neg	NA	Not done/not applicable	Neg	NA	Neg	NA	Not done/not applicable
Peru	5766	Yes	No	Yes	Yes	Known	Known	NA	Invalid	NA	Neg	NA	Invalid	NA	Neg	NA	Neg	NA	Neg	NA	Not done	NA	MTB neg	NA	NA	NA	NA	NA	Neg	NA	Neg	NA	Not done/not applicable	Neg	NA	Neg	NA	Not done/not applicable
Peru	5767	Yes	No	Yes	Yes	Known	Known	NA	Invalid	NA	Neg	NA	Neg	NA	NA	NA	Neg	NA	Neg	NA	Not done	NA	MTB neg	NA	NA	NA	NA	NA	Neg	NA	Neg	NA	Not done/not applicable	Neg	NA	Neg	NA	Not done/not applicable
Peru	5768	Yes	Yes	Yes	Yes	Known	Known	NA	Invalid	NA	Neg	NA	Neg	NA	NA	NA	Neg	NA	Neg	NA	Not done	NA	MTB pos	Very low	Not detected	NA	NA	NA	Pos	NA	Pos	NA	MTB complex	Pos	NA	Pos	NA	MTB complex
Peru	5769	Yes	No	Yes	Yes	Known	Known	NA	Neg	NA	NA	NA	Pos	6/AUR+	NA	NA	Neg	NA	Neg	NA	Not done	NA	MTB neg	NA	NA	NA	NA	NA	Neg	NA	Neg	NA	Not done/not applicable	Neg	NA	Neg	NA	Not done/not applicable
Peru	5770	Yes	No	Yes	Yes	Known	Known	NA	Neg	NA	NA	NA	Invalid	NA	Neg	NA	Neg	NA	Neg	NA	Not done	NA	MTB neg	NA	NA	NA	NA	NA	Neg	NA	Neg	NA	Not done/not applicable	Neg	NA	Neg	NA	Not done/not applicable
Peru	5772	Yes	No	Yes	Yes	Not known	Not known	Yes	Pos	2/AUR+	NA	NA	Invalid	NA	Neg	NA	Neg	NA	Neg	NA	Not done	NA	MTB neg	NA	NA	NA	NA	NA	Neg	NA	Neg	NA	Not done/not applicable	Neg	NA	Neg	NA	Not done/not applicable
Peru	5773	Yes	No	Yes	Yes	Known	Known	NA	Invalid	NA	Neg	NA	Invalid	NA	Neg	NA	Neg	NA	Neg	NA	Not done	NA	MTB neg	NA	NA	NA	NA	NA	Neg	NA	Neg	NA	Not done/not applicable	Neg	NA	Neg	NA	Not done/not applicable
Peru	5774	Yes	Yes	Yes	Yes	Not known	Not known	No	Pos	2 532/AUR+	NA	NA	Pos	65/AUR+	NA	NA	Pos	3+	Pos	3+	Not done	2+	MTB pos	Medium	Not detected	NA	NA	NA	Pos	NA	Pos	NA	MTB complex	Pos	NA	Pos	NA	MTB complex
Peru	5775	Yes	Yes	Yes	Yes	Known	Known	NA	Pos	108/AUR+	NA	NA	Pos	534/AUR+	NA	NA	Pos	Scanty	Pos	1+	Not done	1+	MTB pos	Medium	Not detected	NA	NA	NA	Pos	NA	Pos	NA	MTB complex	Pos	NA	Pos	NA	MTB complex
Peru	5776	Yes	Yes	Yes	Yes	Known	Known	NA	Pos	1 227/AUR+	NA	NA	Pos	14/AUR+	NA	NA	Pos	2+	Pos	1+	Not done	1+	MTB pos	Low	Not detected	NA	NA	NA	Pos	NA	Pos	NA	MTB complex	Contaminated/lost	NA	Pos	NA	MTB complex
Peru	5777	Yes	Yes	Yes	Yes	Known	Known	NA	Pos	2/AUR+	NA	NA	Pos	6/AUR+	NA	NA	Pos	1+	Pos	1+	Not done	1+	MTB pos	Low	Not detected	NA	NA	NA	Pos	NA	Pos	NA	MTB complex	Pos	NA	Pos	NA	MTB complex
Peru	5778	Yes	Yes	Yes	Yes	Known	Known	NA	Pos	1/AUR+	NA	NA	Pos	438/AUR+	NA		Pos	2+	Pos	2+	Not done	2+	MTB pos	Medium	Not detected	NA	NA	NA	Pos	NA	Pos	NA	MTB complex	Pos	NA	Pos	NA	MTB complex
Peru	5779	Yes	Yes	Yes	Yes	Known	Known	NA	Pos	178/AUR+	NA	NA	Pos	18/AUR+	NA	NA	Pos	1+	Pos	1+	Not done	1+	MTB pos	Low	Not detected	NA	NA	NA	Pos	NA	Pos	NA	MTB complex	Pos	NA	Pos	NA	MTB complex
Peru	5780	Yes	No	Yes	Yes	Known	Known	NA	Neg	NA	NA	NA	Neg	NA	NA	NA	Neg	NA	Neg	NA	Not done	NA	MTB neg	NA	NA	NA	NA	NA	Neg	NA	Neg	NA	Not done/not applicable	Neg	NA	Neg	NA	Not done/not applicable
Peru	5781	Yes	No	Yes	Yes	Known	Known	NA	Neg	NA	NA	NA	Neg	NA	NA	NA	Neg	NA	Neg	NA	Not done	NA	MTB neg	NA	NA	NA	NA	NA	Neg	NA	Neg	NA	Not done/not applicable	Neg	NA	Neg	NA	Not done/not applicable
Peru	5782	Yes	No	Yes	Yes	Known	Known	NA	Neg	NA	NA	NA	Neg	NA	NA	NA	Neg	NA	Neg	NA	Not done	NA	MTB neg	NA	NA	NA	NA	NA	Neg	NA	Neg	NA	Not done/not applicable	Neg	NA	Neg	NA	Not done/not applicable
Peru	5783	Yes	No	Yes	Yes	Known	Known	NA	Neg	NA	NA	NA	Neg	NA	NA	NA	Neg	NA	Neg	NA	Not done	NA	MTB neg	NA	NA	NA	NA	NA	Neg	NA	Neg	NA	Not done/not applicable	Neg	NA	Neg	NA	Not done/not applicable
Peru	5784	Yes	Yes	Yes	Yes	Known	Known	NA	Pos	324/AUR+	NA	NA	Pos	1 394/AUR+	NA	NA	Pos	3+	Pos	3+	Not done	3+	MTB pos	High	Not detected	NA	NA	NA	Pos	NA	Contaminated/lost	NA	MTB complex	Pos	NA	Pos	NA	MTB complex
Peru	5785	Yes	Yes	Yes	Yes	Known	Known	NA	Pos	315/AUR+	NA	NA	Pos	13/AUR+	NA	NA	Pos	1+	Pos	3+	Not done	3+	MTB pos	Medium	Not detected	NA	NA	NA	Pos	NA	Pos	NA	MTB complex	Pos	NA	Pos	NA	MTB complex
Peru	5786	Yes	No	Yes	No	Known	Known	NA	Neg	NA	NA	NA	Neg	NA	NA	NA	Neg	NA	Neg	NA	Not done	NA	MTB neg	NA	NA	NA	NA	NA	Neg	NA	Neg	NA	Not done/not applicable	NA	NA	NA	NA	NA
Peru	5787	Yes	Yes	Yes	Yes	Known	Known	NA	Pos	920/AUR+	NA		Neg	NA	NA	NA	Pos	3+	Pos	3+	Not done	3+	MTB pos	Medium	Not detected	NA	NA	NA	Pos	NA	Pos	NA	MTB complex	Pos	NA	Pos	NA	MTB complex
Peru	5788	Yes	No	Yes	No	Known	Known	NA	Neg	NA	NA	NA	Pos	2/AUR+	NA	NA	Neg	NA	Neg	NA	Not done	NA	MTB neg	NA	NA	NA	NA	NA	Neg	NA	Neg	NA	Not done/not applicable	NA	NA	NA	NA	NA
Peru	5790	Yes	No	Yes	Yes	Known	Known	NA	Neg	NA	NA	NA	Neg	NA	NA	NA	Neg	NA	Neg	NA	Not done	NA	MTB neg	NA	NA	NA	NA	NA	Neg	NA	Neg	NA	Not done/not applicable	Contaminated/lost	NA	Neg	NA	Not done/not applicable
Peru	5791	Yes	No	Yes	Yes	Known	Known	NA	Neg	NA	NA	NA	Pos	3/AUR+	NA	NA	Neg	NA	Neg	NA	Not done	NA	MTB neg	NA	NA	NA	NA	NA	Neg	NA	Neg	NA	Not done/not applicable	Neg	NA	Neg	NA	Not done/not applicable
Peru	5792	Yes	Yes	Yes	Yes	Known	Known	NA	Pos	61/AUR+	NA	NA	Pos	1 013/AUR+	NA	NA	Pos	3+	Pos	1+	Not done	1+	MTB pos	Medium	Not detected	NA	NA	NA	Pos	NA	Pos	NA	MTB complex	Pos	NA	Pos	NA	MTB complex
Peru	5793	Yes	No	Yes	Yes	Not known	Not known	Yes	Neg	NA	NA	NA	Neg	NA	NA	NA	Neg	NA	Neg	NA	Not done	NA	MTB neg	NA	NA	NA	NA	NA	Neg	NA	Neg	NA	Not done/not applicable	Neg	NA	Neg	NA	Not done/not applicable
Peru	5794	Yes	Yes	Yes	No	Known	Known	NA	Pos	4 888/AUR+	NA	NA	Pos	10 898/AUR+	NA	NA	Pos	3+	Pos	3+	Not done	3+	MTB pos	Medium	Not detected	NA	NA	NA	Pos	NA	Pos	NA	MTB complex	NA	NA	NA	NA	NA
Peru	5795	Yes	No	Yes	Yes	Not known	Not known	No	Pos	1/AUR+	NA	NA	Neg	NA	NA	NA	Neg	NA	Neg	NA	Not done	NA	MTB neg	NA	NA	NA	NA	NA	Neg	NA	Neg	NA	Not done/not applicable	Neg	NA	Neg	NA	Not done/not applicable
Peru	5796	Yes	Yes	Yes	Yes	Known	Known	NA	Pos	4/AUR+	NA		Pos	6/AUR+	NA		Pos	1+	Pos	1+	Not done	1+	MTB pos	Low	Detected	NA	NA	NA	Pos	NA	Pos	NA	MTB complex	Pos	NA	Pos	NA	MTB complex
Peru	5797	Yes	Yes	Yes	Yes	Known	Known	NA	Pos	274/AUR+	NA	NA	Pos	140/AUR+	NA	NA	Pos	2+	Pos	1+	Not done	1+	MTB pos	Medium	Not detected	NA	NA	NA	Pos	NA	Pos	NA	MTB complex	Pos	NA	Pos	NA	MTB complex
Peru	5798	Yes	Yes	Yes	Yes	Known	Known	NA	Pos	119/AUR+	NA	NA	Neg	NA	NA	NA	Pos	1+	Pos	1+	Not done	1+	MTB pos	Medium	Not detected	NA	NA	NA	Pos	NA	Pos	NA	MTB complex	Pos	NA	Pos	NA	MTB complex
Peru	5799	Yes	No	Yes	Yes	Known	Known	NA	Neg	NA	NA	NA	Neg	NA	NA	NA	Neg	NA	Neg	NA	Not done	NA	MTB neg	NA	NA	NA	NA	NA	Neg	NA	Neg	NA	Not done/not applicable	Neg	NA	Neg	NA	Not done/not applicable
Peru	5800	Yes	Yes	Yes	Yes	Known	Known	NA	Pos	39/AUR+	NA	NA	Pos	2 035/AUR+	NA	NA	Pos	2+	Pos	2+	Not done	2+	MTB pos	Medium	Not detected	NA	NA	NA	Pos	NA	Pos	NA	MTB complex	Pos	NA	Pos	NA	MTB complex
Peru	5801	Yes	No	Yes	Yes	Known	Known	NA	Neg	NA	NA	NA	Neg	NA	NA	NA	Neg	NA	Neg	NA	Not done	NA	MTB neg	NA	NA	NA	NA	NA	Neg	NA	Neg	NA	Not done/not applicable	Neg	NA	Neg	NA	Not done/not applicable
Peru	5802	Yes	No	Yes	Yes	Not known	Not known	Yes	Neg	NA	NA	NA	Neg	NA	NA	NA	Neg	NA	Neg	NA	Not done	NA	MTB neg	NA	NA	NA	NA	NA	Neg	NA	Neg	NA	Not done/not applicable	Neg	NA	Neg	NA	Not done/not applicable
Peru	5803	Yes	Yes	Yes	Yes	Known	Known	NA	Neg	NA	NA	NA	Pos	14/AUR+	NA	NA	Neg	NA	Pos	1+	Not done	1+	MTB pos	Medium	Not detected	NA	NA	NA	Pos	NA	Pos	NA	MTB complex	Pos	NA	Pos	NA	MTB complex
Peru	5804	Yes	No	Yes	Yes	Known	Known	NA	Neg	NA	NA	NA	Neg	NA	NA	NA	Neg	NA	Neg	NA	Not done	NA	MTB neg	NA	NA	NA	NA	NA	Neg	NA	Neg	NA	Not done/not applicable	Neg	NA	Neg	NA	Not done/not applicable
Peru	5805	Yes	No	Yes	Yes	Known	Known	NA	Neg	NA	NA	NA	Neg	NA	NA	NA	Neg	NA	Neg	NA	Not done	NA	MTB neg	NA	NA	NA	NA	NA	Contaminated/lost	NA	Contaminated/lost	NA	Not done/not applicable	Contaminated/lost	NA	Contaminated/lost	NA	Not done/not applicable
Peru	5806	Yes	No	Yes	Yes	Known	Known	NA	Neg		NA		Neg	NA	NA	NA	Neg	NA	Neg	NA	Not done	NA	MTB neg	NA	NA	NA	NA	NA	Neg	NA	Neg	NA	Not done/not applicable	Neg	NA	Neg	NA	Not done/not applicable
Peru	5807	Yes	No	Yes	Yes	Known	Known	NA	Neg	NA	NA	NA	Neg	NA	NA	NA	Neg	NA	Neg	NA	Not done	NA	MTB neg	NA	NA	NA	NA	NA	Neg	NA	Neg	NA	Not done/not applicable	Neg	NA	Neg	NA	Not done/not applicable
Peru	5808	Yes	No	Yes	Yes	Known	Known	NA	Neg	NA	NA	NA	Neg		NA		Neg	NA	Neg	NA	Not done	NA	MTB neg	NA	NA	NA	NA	NA	Neg	NA	Neg	NA	Not done/not applicable	Neg	NA	Neg	NA	Not done/not applicable
Peru	5809	Yes	No	Yes	Yes	Known	Known	NA	Neg	NA	NA	NA	Neg	NA	NA	NA	Neg	NA	Neg	NA	Not done	NA	MTB neg	NA	NA	NA	NA	NA	Neg	NA	Neg	NA	Not done/not applicable	Neg	NA	Neg	NA	Not done/not applicable
Peru	5810	Yes	No	Yes	No	Known	Known	NA	Neg		NA		Neg	NA	NA	NA	Neg	NA	Neg	NA	Not done	NA	MTB neg	NA	NA	NA	NA	NA	Neg	NA	Neg	NA	Not done/not applicable	NA	NA	NA	NA	NA
Peru	5811	Yes	Yes	Yes	Yes	Known	Known	NA	Pos	3/AUR+	NA	NA	Pos	16/AUR+	NA	NA	Pos	1+	Pos	1+	Not done	1+	MTB pos	Low	Not detected	NA	NA	NA	Pos	NA	Contaminated/lost	NA	MTB complex	Neg	NA	Pos	NA	MTB complex
Peru	5812	Yes	No	Yes	Yes	Known	Known	NA	Pos	1/AUR+	NA	NA	Neg	NA	NA	NA	Neg	NA	Neg	NA	Not done	NA	MTB neg	NA	NA	NA	NA	NA	Neg	NA	Contaminated/lost	NA	Not done/not applicable	Neg	NA	Neg	NA	Not done/not applicable
Peru	5813	Yes	No	Yes	Yes	Known	Known	NA	Neg	NA	NA	NA	Neg	NA	NA	NA	Neg	NA	Neg	NA	Not done	NA	MTB neg	NA	NA	NA	NA	NA	Neg	NA	Neg	NA	Not done/not applicable	Neg	NA	Neg	NA	Not done/not applicable
Peru	5814	Yes	No	Yes	Yes	Known	Known	NA	Neg	NA	NA	NA	Neg	NA	NA	NA	Neg	NA	Neg	NA	Not done	NA	MTB neg	NA	NA	NA	NA	NA	Neg	NA	Neg	NA	Not done/not applicable	Neg	NA	Neg	NA	Not done/not applicable
Peru	5815	Yes	No	Yes	Yes	Known	Known	NA	Neg	NA	NA	NA	Neg		NA		Neg	NA	Neg	NA	Not done	NA	MTB neg	NA	NA	NA	NA	NA	Neg	NA	Neg	NA	Not done/not applicable	Neg	NA	Neg	NA	Not done/not applicable
Peru	5816	Yes	No	Yes	Yes	Known	Known	NA	Neg	NA	NA	NA	Neg	NA	NA	NA	Neg	NA	Neg	NA	Not done	NA	MTB neg	NA	NA	NA	NA	NA	Neg	NA	Neg	NA	Not done/not applicable	Neg	NA	Neg	NA	Not done/not applicable
Peru	5817	Yes	No	Yes	Yes	Known	Known	NA	Neg	NA	NA	NA	Neg	NA	NA	NA	Neg	NA	Neg	NA	Not done	NA	MTB neg	NA	NA	NA	NA	NA	Neg	NA	Neg	NA	Not done/not applicable	Neg	NA	Neg	NA	Not done/not applicable
Peru	5818	Yes	No	Yes	Yes	Known	Known	NA	Pos	3/AUR+	NA	NA	Neg	NA	NA	NA	Neg	NA	Neg	NA	Not done	NA	MTB neg	NA	NA	NA	NA	NA	Neg	NA	Neg	NA	Not done/not applicable	Neg	NA	Neg	NA	Not done/not applicable
Peru	5819	Yes	Yes	Yes	Yes	Not known	Not known	No	Neg	NA	NA	NA	Neg	NA	NA	NA	Neg	NA	Pos	Scanty	Not done	Scanty	MTB pos	Very low	Not detected	NA	NA	NA	Pos	NA	Pos	NA	MTB complex	Neg	NA	Neg	NA	Not done/not applicable
Peru	5820	Yes	Yes	Yes	Yes	Known	Known	NA	Pos	5 265/AUR+	NA	NA	Pos	1 980/AUR+	NA	NA	Pos	3+	Pos	3+	Not done	3+	MTB pos	Medium	Not detected	NA	NA	NA	Pos	NA	Pos	NA	MTB complex	Pos	NA	Pos	NA	MTB complex
Peru	5821	Yes	Yes	Yes	Yes	Known	Known	NA	Neg	NA	NA	NA	Neg	NA	NA	NA	Neg	NA	Neg	NA	Neg	NA	MTB pos	Very low	Not detected	NA	NA	NA	Pos	NA	Pos	NA	MTB complex	Pos	NA	Pos	NA	MTB complex
Peru	5822	Yes	Yes	Yes	Yes	Known	Known	NA	Neg	NA	NA	NA	Neg	NA	NA	NA	Neg	NA	Neg	NA	Not done	NA	MTB pos	Very low	Not detected	NA	NA	NA	Pos	NA	Pos	NA	MTB complex	Neg	NA	Neg	NA	Not done/not applicable
Peru	5823	Yes	No	Yes	Yes	Not known	Not known	Yes	Neg	NA	NA	NA	Neg		NA		Neg	NA	Neg	NA	Not done	NA	MTB neg	NA	NA	NA	NA	NA	Neg	NA	Neg	NA	Not done/not applicable	Neg	NA	Neg	NA	Not done/not applicable
Peru	5824	Yes	Yes	Yes	Yes	Known	Known	NA	Pos	21/AUR+	NA	NA	Pos	50/AUR+	NA	NA	Pos	2+	Pos	2+	Not done	2+	MTB pos	Medium	Not detected	NA	NA	NA	Pos	NA	Pos	NA	MTB complex	Pos	NA	Pos	NA	MTB complex
Peru	5825	Yes	No	Yes	Yes	Known	Known	NA	Neg	NA	NA	NA	Neg	2/AUR+	NA	NA	Neg	NA	Neg	NA	Not done	NA	MTB neg	NA	NA	NA	NA	NA	Neg	NA	Contaminated/lost	NA	Not done/not applicable	Neg	NA	Neg	NA	Not done/not applicable
Peru	5827	Yes	Yes	Yes	Yes	Known	Known	NA	Neg	NA	NA	NA	Neg	NA	NA	NA	Neg	NA	Neg	NA	Not done	NA	MTB pos	Very low	Indeterminate	NA	NA	NA	Contaminated/lost	NA	Pos	NA	MTB complex	Contaminated/lost	NA	Pos	NA	MTB complex
Peru	5828	Yes	Yes	Yes	Yes	Known	Known	NA	Pos	2 461/AUR+	NA	NA	Neg	NA	NA	NA	Pos	3+	Pos	3+	Not done	3+	MTB pos	Medium	Detected	NA	NA	NA	Pos	NA	Pos	NA	MTB complex	Pos	NA	Pos	NA	MTB complex
Peru	5829	Yes	Yes	Yes	No	Known	Known	NA	Pos	43/AUR+	NA	NA	Pos	416/AUR+	NA	NA	Pos	2+	Pos	2+	Not done	2+	MTB pos	Medium	Not detected	NA	NA	NA	Pos	NA	Pos	NA	MTB complex	NA	NA	NA	NA	NA
Peru	5830	Yes	Yes	Yes	No	Known	Known	NA	Pos	2 489/AUR+	NA	NA	Pos	19/AUR+	NA	NA	Pos	3+	Pos	3+	Not done	3+	MTB pos	Low	Not detected	NA	NA	NA	Pos	NA	Pos	NA	MTB complex	NA	NA	NA	NA	NA
Peru	5831	Yes	No	Yes	Yes	Known	Known	NA	Pos	5/AUR+	NA	NA	Neg	NA	NA	NA	Neg	NA	Neg	NA	Not done	NA	MTB neg	NA	NA	NA	NA	NA	Neg	NA	Neg	NA	Not done/not applicable	Neg	NA	Neg	NA	Not done/not applicable
Peru	5832	Yes	No	Yes	Yes	Not known	Not known	No	Neg	NA	NA	NA	Neg	NA	NA	NA	Neg	NA	Neg	NA	Not done	NA	MTB neg	NA	NA	NA	NA	NA	Neg	NA	Neg	NA	Not done/not applicable	Neg	NA	Neg	NA	Not done/not applicable
Peru	5833	Yes	Yes	Yes	Yes	Known	Known	NA	Neg	NA	NA	NA	Neg	NA	NA	NA	Neg	NA	Neg	NA	Not done	NA	MTB neg	NA	NA	NA	NA	NA	Neg	NA	Neg	NA	Not done/not applicable	Neg	NA	Neg	NA	Not done/not applicable
Peru	5834	Yes	No	Yes	Yes	Known	Known	NA	Neg	NA	NA	NA	Neg	NA	NA	NA	Neg	NA	Neg	NA	Not done	NA	MTB neg	NA	NA	NA	NA	NA	Neg	NA	Neg	NA	Not done/not applicable	Neg	NA	Neg	NA	Not done/not applicable
Peru	5835	Yes	No	Yes	Yes	Known	Known	NA	Neg	NA	NA	NA	Pos	2/AUR+	NA	NA	Neg	NA	Neg	NA	Not done	NA	MTB neg	NA	NA	NA	NA	NA	Contaminated/lost	NA	Neg	NA	Not done/not applicable	Neg	NA	Neg	NA	Not done/not applicable
Peru	5836	Yes	No	Yes	No	Known	Known	NA	Neg	NA	NA	NA	Neg	NA	NA	NA	Neg	NA	Neg	NA	Not done	NA	MTB neg	NA	NA	NA	NA	NA	Neg	NA	Neg	NA	Not done/not applicable	NA	NA	NA	NA	NA
Peru	5837	Yes	No	Yes	No	Known	Known	NA	Neg	NA	NA	NA	Neg	NA	NA	NA	Neg	NA	Neg	NA	Not done	NA	MTB neg	NA	NA	NA	NA	NA	Neg	NA	Neg	NA	Not done/not applicable	NA	NA	NA	NA	NA
Peru	5838	Yes	No	Yes	Yes	Known	Known	NA	Neg	NA	NA	NA	Neg	NA	NA	NA	Neg	NA	Neg	NA	Not done	NA	MTB neg	NA	NA	NA	NA	NA	Neg	NA	Neg	NA	Not done/not applicable	Neg	NA	Neg	NA	Not done/not applicable
Peru	5839	Yes	No	Yes	Yes	Known	Known	NA	Neg	NA	NA	NA	Neg	NA	NA	NA	Neg	NA	Neg	NA	Not done	NA	MTB neg	NA	NA	NA	NA	NA	Neg	NA	Neg	NA	Not done/not applicable	Neg	NA	Neg	NA	Not done/not applicable
Peru	5840	Yes	No	Yes	Yes	Known	Known	NA	Neg	NA	NA	NA	Neg	NA	NA	NA	Neg	NA	Neg	NA	Not done	NA	MTB neg	NA	NA	NA	NA	NA	Neg	NA	Neg	NA	Not done/not applicable	Neg	NA	Neg	NA	Not done/not applicable
Peru	5842	Yes	No	Yes	Yes	Known	Known	NA	Neg	NA	NA	NA	Neg	NA	NA	NA	Neg	NA	Neg	NA	Not done	NA	MTB neg	NA	NA	NA	NA	NA	Neg	NA	Neg	NA	Not done/not applicable	Neg	NA	Neg	NA	Not done/not applicable
Peru	5843	Yes	No	Yes	Yes	Known	Known	NA	Neg	NA	NA	NA	Neg	NA	NA	NA	Neg	NA	Neg	NA	Not done	NA	MTB neg	NA	NA	NA	NA	NA	Neg	NA	Neg	NA	Not done/not applicable	Neg	NA	Neg	NA	Not done/not applicable
Peru	5844	Yes	No	Yes	Yes	Known	Known	NA	Neg	NA	NA	NA	Neg	NA	NA	NA	Neg	NA	Neg	NA	Not done	NA	MTB neg	NA	NA	NA	NA	NA	Neg	NA	Neg	NA	Not done/not applicable	Neg	NA	Neg	NA	Not done/not applicable
Peru	5845	Yes	Yes	Yes	Yes	Known	Known	NA	Pos	528/AUR+	NA	NA	Pos	181/AUR+	NA	NA	Pos	3+	Pos	1+	Not done	1+	MTB pos	Medium	Not detected	NA	NA	NA	Pos	NA	Pos	NA	MTB complex	Pos	NA	Pos	NA	MTB complex
Peru	5846	Yes	Yes	Yes	Yes	Known	Known	NA	Pos	421/AUR+	NA	NA	Invalid		Pos	2 911/AUR+	Pos	3+	Pos	3+	Not done	3+	MTB pos	Medium	Not detected	NA	NA	NA	Pos	NA	Pos	NA	MTB complex	Pos	NA	Pos	NA	MTB complex
Peru	5847	Yes	No	Yes	Yes	Known	Known	NA	Neg	NA	NA	NA	Neg	NA	NA	NA	Neg	NA	Neg	NA	Not done	NA	MTB neg	NA	NA	NA	NA	NA	Neg	NA	Neg	NA	Not done/not applicable	Neg	NA	Neg	NA	Not done/not applicable
Peru	5848	Yes	Yes	Yes	No	Known	Known	NA	Pos	117/AUR+	NA	NA	Pos	458/AUR+	NA	NA	Pos	3+	Pos	3+	Not done	3+	MTB pos	Medium	Not detected	NA	NA	NA	Pos	NA	Pos	NA	MTB complex	NA	NA	NA	NA	NA
Peru	5849	Yes	No	Yes	Yes	Known	Known	NA	Neg	NA	NA	NA	Pos	1/AUR+	NA	NA	Neg	NA	Neg	NA	Not done	NA	MTB neg	NA	NA	NA	NA	NA	Neg	NA	Neg	NA	Not done/not applicable	Neg	NA	Neg	NA	Not done/not applicable
Peru	5850	Yes	Yes	Yes	No	Known	Known	NA	Invalid	NA	Neg	NA	Pos	3/AUR+	NA	NA	Neg	NA	Neg	NA	Not done	NA	MTB neg	NA	NA	NA	NA	NA	Neg	NA	Neg	NA	Not done/not applicable	NA	NA	NA	NA	NA
Peru	5852	Yes	No	Yes	Yes	Known	Known	NA	Neg		NA		Neg	NA	NA	NA	Neg	NA	Neg	NA	Not done	NA	MTB neg	NA	NA	NA	NA	NA	Neg	NA	Neg	NA	Not done/not applicable	Neg	NA	Neg	NA	Not done/not applicable
Peru	5853	Yes	Yes	Yes	Yes	Known	Known	NA	Pos	3 962/AUR+	NA	NA	Pos	2 151/AUR+	NA	NA	Pos	3+	Pos	3+	Not done	3+	MTB pos	Medium	Not detected	NA	NA	NA	Pos	NA	Pos	NA	MTB complex	Pos	NA	Pos	NA	MTB complex
Peru	5854	Yes	Yes	Yes	Yes	Known	Known	NA	Pos	1/AUR+	NA	NA	Neg	NA	NA	NA	Neg	NA	Pos	Scanty	Not done	Scanty	MTB pos	NA	Not detected	NA	NA	NA	Pos	NA	Pos	NA	MTB complex	Pos	NA	Pos	NA	MTB complex
Peru	5855	Yes	Yes	Yes	Yes	Known	Known	NA	Pos	1/AUR+	NA	NA	Invalid		Pos	16/AUR+	Pos	2+	Pos	2+	Not done	1+	MTB pos	Medium	Not detected	NA	NA	NA	Pos	NA	Pos	NA	MTB complex	Pos	NA	Pos	NA	MTB complex
Peru	5856	Yes	Yes	Yes	Yes	Known	Known	NA	Pos	20 946/AUR+	NA	NA	Pos	29/AUR+	NA	NA	Pos	3+	Pos	3+	Not done	3+	MTB pos	NA	Not detected	NA	NA	NA	Pos	NA	Pos	NA	MTB complex	Pos	NA	Pos	NA	MTB complex
Peru	5857	Yes	Yes	Yes	Yes	Known	Known	NA	Neg	NA	NA	NA	Neg	NA	NA	NA	Neg	NA	Pos	1+	Not done	1+	MTB pos	Low	Not detected	NA	NA	NA	Pos	NA	Pos	NA	MTB complex	Pos	NA	Pos	NA	MTB complex
Peru	5858	Yes	Yes	Yes	Yes	Known	Known	NA	Pos	223/AUR+	NA	NA	Pos	20 961/AUR+	NA	NA	Pos	3+	Pos	3+	Not done	3+	MTB pos	Medium	Not detected	NA	NA	NA	Pos	NA	Pos	NA	MTB complex	Pos	NA	Pos	NA	MTB complex
Peru	5859	Yes	No	Yes	Yes	Known	Known	NA	Neg	NA	NA	NA	Neg	NA	NA	NA	Neg	NA	Neg	NA	Not done	NA	MTB neg	NA	NA	NA	NA	NA	Neg	NA	Neg	NA	Not done/not applicable	Neg	NA	Neg	NA	Not done/not applicable
Peru	5860	Yes	Yes	Yes	Yes	Not known	Not known	No	Pos	12 978/AUR+	NA	NA	Pos	13 567/AUR+	NA	NA	Pos	3+	Pos	3+	Not done	3+	MTB pos	High	Detected	NA	NA	NA	Pos	NA	Pos	NA	MTB complex	Pos	NA	Pos	NA	MTB complex
Peru	5861	Yes	No	Yes	Yes	Known	Known	NA	Neg	NA	NA	NA	Neg	NA	NA	NA	Neg	NA	Neg	NA	Not done	NA	MTB neg	NA	NA	NA	NA	NA	Neg	NA	Neg	NA	Not done/not applicable	Neg	NA	Neg	NA	Not done/not applicable
Peru	5862	Yes	No	Yes	Yes	Known	Known	NA	Neg	NA	NA	NA	Neg		NA		Neg	NA	Neg	NA	Not done	NA	MTB neg	NA	NA	NA	NA	NA	Neg	NA	Neg	NA	Not done/not applicable	Neg	NA	Neg	NA	Not done/not applicable
Peru	5863	Yes	Yes	Yes	Yes	Known	Known	NA	Pos	938/AUR+	NA	NA	Pos	4 370/AUR+	NA	NA	Pos	3+	Pos	3+	Not done	3+	MTB pos	Medium	Not detected	NA	NA	NA	Pos	NA	Pos	NA	MTB complex	Pos	NA	Pos	NA	MTB complex
Peru	5864	Yes	Yes	Yes	No	Known	Known	NA	Pos	5/AUR+	NA		Neg	NA	NA	NA	Pos	Scanty	Pos	Scanty	Not done	Scanty	MTB pos	Low	Not detected	NA	NA	NA	Pos	NA	Pos	NA	MTB complex	NA	NA	NA	NA	NA
Peru	5865	Yes	No	Yes	No	Known	Known	NA	Neg	NA	NA	NA	Neg	NA	NA	NA	Neg	NA	Neg	NA	Not done	NA	MTB neg	NA	NA	NA	NA	NA	Neg	NA	Neg	NA	Not done/not applicable	NA	NA	NA	NA	NA
Peru	5866	Yes	No	Yes	Yes	Known	Known	NA	Neg	NA	NA	NA	Neg	NA	NA	NA	Neg	NA	Neg	NA	Not done	NA	MTB neg	NA	NA	NA	NA	NA	Neg	NA	Neg	NA	Not done/not applicable	Neg	NA	Neg	NA	Not done/not applicable
Peru	5867	Yes	No	Yes	Yes	Known	Known	NA	Neg	NA	NA	NA	Neg	NA	NA	NA	Neg	NA	Neg	NA	Not done	NA	MTB neg	NA	NA	NA	NA	NA	Neg	NA	Neg	NA	Not done/not applicable	Neg	NA	Neg	NA	Not done/not applicable
Peru	5868	Yes	No	Yes	Yes	Known	Known	NA	Neg	NA	NA	NA	Pos	4/AUR+	NA	NA	Neg	NA	Neg	NA	Not done	NA	MTB neg	NA	NA	NA	NA	NA	Neg	NA	Neg	NA	Not done/not applicable	Neg	NA	Neg	NA	Not done/not applicable
Peru	5869	Yes	No	Yes	Yes	Known	Known	NA	Neg	NA	NA	NA	Neg	NA	NA	NA	Neg	NA	Neg	NA	Neg	NA	MTB neg	NA	NA	NA	NA	NA	Neg	NA	Neg	NA	Not done/not applicable	Neg	NA	Neg	NA	Not done/not applicable
Peru	5871	Yes	Yes	Yes	Yes	Not known	Not known	No	Pos	1/AUR+	NA	NA	Neg	NA	NA	NA	Pos	Scanty	Neg	NA	Pos	Scanty	MTB pos	Low	Not detected	NA	NA	NA	Pos	NA	Pos	NA	MTB complex	Pos	NA	Pos	NA	MTB complex
Peru	5872	Yes	Yes	Yes	Yes	Known	Known	NA	Neg	NA	NA	NA	Pos	1/AUR+	NA		Neg	NA	Neg	NA	Neg	NA	MTB neg	NA	NA	NA	NA	NA	Neg	NA	Neg	NA	Not done/not applicable	Neg	NA	Neg	NA	Not done/not applicable
Peru	5873	Yes	Yes	Yes	Yes	Known	Known	NA	Pos	9 175/AUR+	NA	NA	Pos	3 108/AUR+	NA	NA	Pos	3+	Pos	3+	Pos	3+	MTB pos	Medium	Not detected	NA	NA	NA	Pos	NA	Pos	NA	MTB complex	Pos	NA	Pos	NA	MTB complex
Peru	5874	Yes	Yes	Yes	Yes	Known	Known	NA	Neg	NA	NA	NA	Neg	NA	NA	NA	Neg	NA	Neg	NA	Neg	NA	MTB neg	NA	NA	NA	NA	NA	Neg	NA	Neg	NA	Not done/not applicable	Neg	NA	Neg	NA	Not done/not applicable
Peru	5875	Yes	Yes	Yes	Yes	Known	Known	NA	Pos	125/AUR+	NA	NA	Pos	440/AUR+	NA	NA	Pos	3+	Pos	3+	Pos	3+	MTB pos	Medium	Not detected	NA	NA	NA	Pos	NA	Pos	NA	MTB complex	Pos	NA	Pos	NA	MTB complex
Peru	5876	Yes	Yes	Yes	Yes	Known	Known	NA	Neg	NA	NA	NA	Pos	1/AUR+	NA	NA	Pos	1+	Pos	1+	Pos	1+	MTB pos	Low	Not detected	NA	NA	NA	Pos	NA	Pos	NA	MTB complex	Pos	NA	Pos	NA	MTB complex
Peru	5877	Yes	Yes	Yes	Yes	Known	Known	NA	Pos	10 048/AUR+	NA		Pos	9 974/AUR+	NA		Pos	3+	Pos	3+	Pos	3+	MTB pos	Medium	Not detected	NA	NA	NA	Pos	NA	Pos	NA	MTB complex	Pos	NA	Pos	NA	MTB complex
Peru	5878	Yes	Yes	Yes	Yes	Known	Known	NA	Pos	15 086/AUR+	NA	NA	Pos	1 803/AUR+	NA	NA	Pos	3+	Pos	3+	Pos	3+	MTB pos	Medium	Not detected	NA	NA	NA	Pos	NA	Pos	NA	MTB complex	Pos	NA	Pos	NA	MTB complex
Peru	5879	Yes	Yes	Yes	No	Not known	Not known	Yes	Pos	6 655/AUR+	NA	NA	Pos	18 395/AUR+	NA		Pos	3+	Pos	3+	Pos	3+	MTB pos	Medium	Not detected	NA	NA	NA	Pos	NA	Pos	NA	MTB complex	NA	NA	NA	NA	NA
Peru	5880	Yes	Yes	Yes	Yes	Known	Known	NA	Pos	1 152/AUR+	NA		Pos	783/AUR+	NA		Pos	3+	Pos	3+	Pos	3+	MTB pos	Medium	Not detected	NA	NA	NA	Pos	NA	Pos	NA	MTB complex	Pos	NA	Pos	NA	MTB complex
Peru	5881	Yes	No	Yes	Yes	Known	Known	NA	Neg	NA	NA	NA	Neg		NA		Neg	NA	Neg	NA	Neg	NA	MTB neg	NA	NA	NA	NA	NA	Neg	NA	Neg	NA	Not done/not applicable	Neg	NA	Neg	NA	Not done/not applicable
Peru	5882	Yes	No	Yes	No	Known	Known	NA	Neg		NA		Pos	2/AUR+	NA	NA	Neg	NA	Neg	NA	Neg	NA	MTB neg	NA	NA	NA	NA	NA	Neg	NA	Neg	NA	Not done/not applicable	NA	NA	NA	NA	NA
Peru	5883	Yes	Yes	Yes	Yes	Known	Known	NA	Pos	59/AUR+	NA		Pos	237/AUR+	NA		Pos	2+	Pos	2+	Pos	2+	MTB pos	Low	Not detected	NA	NA	NA	Pos	NA	Pos	NA	MTB complex	Pos	NA	Neg	NA	MTB complex
Peru	5891	Yes	No	Yes	Yes	Known	Known	NA	Neg	NA	NA	NA	Neg	NA	NA	NA	Neg	NA	Neg	NA	Neg	NA	MTB neg	NA	NA	NA	NA	NA	Neg	NA	Neg	NA	Not done/not applicable	Neg	NA	Neg	NA	Not done/not applicable
Peru	5892	Yes	Yes	Yes	Yes	Known	Known	NA	Pos	68/AUR+	NA		Neg		NA		Pos	1+	Pos	1+	Pos	1+	MTB pos	Low	Not detected	NA	NA	NA	Pos	NA	Pos	NA	MTB complex	Pos	NA	Pos	NA	MTB complex
Peru	5893	Yes	Yes	Yes	Yes	Known	Known	NA	Neg		NA		Neg	NA	NA	NA	Neg	NA	Neg	NA	Neg	NA	MTB neg	NA	NA	NA	NA	NA	Neg	NA	Neg	NA	Not done/not applicable	Pos	NA	Neg	NA	MTB complex
Peru	5894	Yes	Yes	Yes	Yes	Known	Known	NA	Pos	11 166/AUR+	NA	NA	Pos	20 496/AUR+	NA	NA	Pos	3+	Pos	3+	Pos	3+	MTB pos	High	Not detected	NA	NA	NA	Pos	NA	Pos	NA	MTB complex	Pos	NA	Pos	NA	MTB complex
Peru	5895	Yes	Yes	Yes	Yes	Known	Known	NA	Pos	46/AUR+	NA	NA	Pos	84/AUR+	NA	NA	Pos	3+	Pos	1+	Pos	1+	MTB pos	Medium	Not detected	NA	NA	NA	Pos	NA	Pos	NA	MTB complex	Pos	NA	Pos	NA	MTB complex
Peru	5896	Yes	Yes	Yes	Yes	Known	Known	NA	Pos	21/AUR+	NA	NA	Pos	69/AUR+	NA	NA	Pos	1+	Pos	1+	Pos	1+	MTB pos	Low	Not detected	NA	NA	NA	Pos	NA	Pos	NA	MTB complex	Pos	NA	Pos	NA	MTB complex
Peru	5897	Yes	Yes	Yes	Yes	Known	Known	NA	Invalid	NA	Neg	NA	Invalid	NA	Neg		Pos	Scanty	Pos	Scanty	Pos	Scanty	MTB pos	Low	Not detected	NA	NA	NA	Pos	NA	Pos	NA	MTB complex	Pos	NA	Pos	NA	MTB complex
Peru	5898	Yes	Yes	Yes	Yes	Known	Known	NA	Invalid	NA	Neg		Invalid		Neg		Pos	2+	Pos	2+	Pos	1+	MTB pos	Medium	Not detected	NA	NA	NA	Pos	NA	Pos	NA	MTB complex	Pos	NA	Pos	NA	MTB complex
Peru	5899	Yes	Yes	Yes	Yes	Known	Known	NA	Invalid	NA	Pos	14/AUR+	Invalid	NA	Neg	NA	Pos	2+	Pos	1+	Pos	1+	MTB pos	Medium	Not detected	NA	NA	NA	Pos	NA	Pos	NA	MTB complex	Pos	NA	Pos	NA	MTB complex
Peru	5900	Yes	Yes	Yes	Yes	Known	Known	NA	Neg	NA	NA	NA	Neg	NA	NA	NA	Pos	1+	Pos	1+	Pos	1+	MTB neg	NA	NA	NA	NA	NA	Pos	NA	Pos	NA	Not MTB complex	Pos	NA	Pos	NA	Not MTB complex
Peru	5901	Yes	No	Yes	Yes	Known	Known	NA	Pos	2/AUR+	NA	NA	Neg	NA	NA	NA	Neg	NA	Neg	NA	Neg	NA	MTB neg	NA	NA	NA	NA	NA	Neg	NA	Neg	NA	Not done/not applicable	Neg	NA	Neg	NA	Not done/not applicable
Peru	5902	Yes	No	Yes	Yes	Known	Known	NA	Neg	NA	NA	NA	Pos	2/AUR+	NA	NA	Neg	NA	Neg	NA	Neg	NA	MTB neg	NA	NA	NA	NA	NA	Contaminated/lost	NA	Neg	NA	Not done/not applicable	Contaminated/lost	Contaminated/lost	Contaminated/lost	NA	Not done/not applicable
Peru	5903	Yes	No	Yes	Yes	Known	Known	NA	Neg	NA	NA	NA	Neg	NA	NA	NA	Neg	NA	Neg	NA	Neg	NA	MTB neg	NA	NA	NA	NA	NA	Neg	NA	Neg	NA	Not done/not applicable	Neg	NA	Neg	NA	Not done/not applicable
Peru	5904	Yes	No	Yes	Yes	Known	Known	NA	Neg		NA		Neg	NA	NA	NA	Neg	NA	Neg	NA	Neg	NA	MTB neg	NA	NA	NA	NA	NA	Neg	NA	Neg	NA	Not done/not applicable	Neg	NA	Neg	NA	Not done/not applicable
Peru	5905	Yes	No	Yes	Yes	Not known	Not known	Yes	Invalid	NA	Pos	1/AUR+	Invalid	NA	Neg	NA	Neg	NA	Neg	NA	Neg	NA	MTB neg	NA	NA	NA	NA	NA	Neg	NA	Neg	NA	Not done/not applicable	Neg	NA	Neg	NA	Not done/not applicable
Peru	5906	Yes	No	Yes	Yes	Known	Known	NA	Invalid		Neg		Neg	NA	NA	NA	Neg	NA	Neg	NA	Neg	NA	MTB neg	NA	NA	NA	NA	NA	Neg	NA	Neg	NA	Not done/not applicable	Neg	NA	Neg	NA	Not done/not applicable
Peru	5907	Yes	No	Yes	Yes	Known	Known	NA	Invalid	NA	Neg	NA	Neg	NA	NA	NA	Neg	NA	Neg	NA	Neg	NA	MTB neg	NA	NA	NA	NA	NA	Neg	NA	Neg	NA	Not done/not applicable	Neg	NA	Neg	NA	Not done/not applicable
Peru	5910	Yes	No	Yes	Yes	Not known	Not known	No	Neg	NA	NA	NA	Neg	NA	NA	NA	Neg	NA	Neg	NA	Neg	NA	MTB neg	NA	NA	NA	NA	NA	Neg	NA	Neg	NA	Not done/not applicable	Neg	NA	Neg	NA	Not done/not applicable
Peru	5911	Yes	Yes	Yes	Yes	Known	Known	NA	Pos	13/AUR+	NA	NA	Pos	36/AUR+	NA	NA	Pos	3+	Pos	3+	Pos	3+	MTB pos	Medium	Not detected	NA	NA	NA	Pos	NA	Pos	NA	MTB complex	Pos	NA	Pos	NA	MTB complex
Peru	5912	Yes	Yes	Yes	Yes	Known	Known	NA	Neg	NA	NA	NA	Neg	NA	NA	NA	Pos	3+	Pos	2+	Pos	2+	MTB pos	Medium	Not detected	NA	NA	NA	Pos	NA	Pos	NA	MTB complex	Neg	NA	Pos	NA	NA
Peru	5914	Yes	Yes	Yes	Yes	Known	Known	NA	Neg	NA	NA	NA	Neg	NA	NA	NA	Neg	NA	Pos	Scanty	Pos	Scanty	MTB pos	Very low	Not detected	NA	NA	NA	Pos	NA	Pos	NA	MTB complex	Pos	NA	Pos	NA	MTB complex
Peru	5915	Yes	Yes	Yes	Yes	Known	Known	NA	Invalid	NA	Pos	490/AUR+	Invalid	NA	Neg		Pos	2+	Pos	3+	Pos	3+	MTB pos	Medium	Not detected	NA	NA	NA	Pos	NA	Pos	NA	MTB complex	Pos	NA	Pos	NA	MTB complex
Peru	5916	Yes	Yes	Yes	Yes	Known	Known	NA	Pos	24/AUR+	NA	NA	Neg	NA	NA	NA	Pos	3+	Pos	2+	Pos	2+	MTB pos	Medium	Not detected	NA	NA	NA	Pos	NA	Pos	NA	MTB complex	Pos	NA	Pos	NA	MTB complex
Peru	5917	Yes	Yes	Yes	Yes	Known	Known	NA	Invalid		Neg		Neg	NA	NA	NA	Pos	1+	Pos	1+	Pos	Scanty	MTB pos	Low	Not detected	NA	NA	NA	Pos	NA	Pos	NA	MTB complex	Pos	NA	Pos	NA	MTB complex
Peru	5920	Yes	Yes	Yes	Yes	Known	Known	NA	Neg		NA		Pos	3 315/AUR+	NA	NA	Pos	3+	Pos	2+	Pos	2+	MTB pos	Medium	Not detected	NA	NA	NA	Pos	NA	Pos	NA	MTB complex	Pos	NA	Pos	NA	MTB complex
Peru	5921	Yes	Yes	Yes	Yes	Known	Known	NA	Neg	NA	NA	NA	Pos	51/AUR+	NA		Pos	3+	Pos	1+	Pos	1+	MTB pos	Medium	Not detected	NA	NA	NA	Pos	NA	Pos	NA	MTB complex	Pos	NA	Pos	NA	MTB complex
Peru	5923	Yes	No	Yes	No	Known	Known	NA	Neg	NA	NA	NA	Neg	NA	NA	NA	Neg	NA	Neg	NA	Neg	NA	MTB pos	Very low	Not detected	NA	NA	NA	Neg	NA	Neg	NA	Not done/not applicable	NA	NA	NA	NA	NA
Peru	5924	Yes	Yes	Yes	No	Known	Known	NA	Invalid	NA	Pos	12/AUR+	Invalid		Neg		Pos	3+	Pos	3+	Pos	2+	MTB pos	High	Not detected	NA	NA	NA	Pos	NA	Pos	NA	MTB complex	NA	NA	NA	NA	NA
Peru	5925	Yes	No	Yes	No	Known	Known	NA	Neg	NA	NA	NA	Neg	NA	NA	NA	Neg	NA	Neg	NA	Neg	NA	MTB neg	NA	NA	NA	NA	NA	Neg	NA	Neg	NA	Not done/not applicable	NA	NA	NA	NA	NA
Peru	5926	Yes	Yes	Yes	Yes	Known	Known	NA	Pos	6/AUR+	NA	NA	Pos	4/AUR+	NA		Pos	3+	Pos	1+	Pos	1+	MTB pos	Medium	Not detected	NA	NA	NA	Pos	NA	Pos	NA	MTB complex	Pos	NA	Pos	NA	MTB complex
Peru	5929	Yes	Yes	Yes	Yes	Not known	Not known	Yes	Invalid	NA	Neg		Invalid	NA	Neg		Pos	3+	Pos	1+	Pos	1+	MTB pos	Medium	Not detected	NA	NA	NA	Pos	NA	Pos	NA	MTB complex	Pos	NA	Pos	NA	MTB complex
Peru	5930	Yes	Yes	Yes	Yes	Known	Known	NA	Invalid		Neg		Invalid	NA	Neg	NA	Pos	Scanty	Pos	Scanty	Neg	NA	MTB pos	Low	Not detected	NA	NA	NA	Pos	NA	Pos	NA	MTB complex	Pos	NA	Pos	NA	MTB complex
Peru	5931	Yes	Yes	Yes	Yes	Known	Known	NA	Neg		NA		Pos	9/AUR+	NA	NA	Pos	3+	Pos	3+	Pos	3+	MTB pos	Medium	Not detected	NA	NA	NA	Pos	NA	Pos	NA	MTB complex	Pos	NA	Pos	NA	MTB complex
Peru	5932	Yes	Yes	Yes	Yes	Known	Known	NA	Neg	NA	NA	NA	Neg	NA	NA	NA	Neg	NA	Neg	NA	Neg	NA	MTB neg	NA	NA	NA	NA	NA	Neg	NA	Neg	NA	Not done/not applicable	Neg	NA	Neg	NA	Not done/not applicable
Peru	5934	Yes	No	Yes	Yes	Known	Known	Yes	Neg	NA	NA	NA	Neg	NA	NA	NA	Neg	NA	Neg	NA	Neg	NA	MTB neg	NA	NA	NA	NA	NA	Neg	NA	Neg	NA	Not done/not applicable	Neg	NA	Neg	NA	Not done/not applicable
Peru	5935	Yes	Yes	Yes	Yes	Known	Known	NA	Pos	65/AUR+	NA	NA	Neg	NA	NA	NA	Pos	1+	Pos	2+	Pos	2+	MTB pos	Low	Not detected	NA	NA	NA	Pos	NA	Pos	NA	MTB complex	Pos	NA	Pos	NA	MTB complex
Peru	5937	Yes	No	Yes	Yes	Known	Known	NA	Neg	NA	NA	NA	Neg	NA	NA	NA	Neg	NA	Neg	NA	Neg	NA	MTB neg	NA	NA	NA	NA	NA	Neg	NA	Neg	NA	Not done/not applicable	Neg	NA	Neg	NA	Not done/not applicable
Peru	5940	Yes	No	Yes	Yes	Known	Known	NA	Neg	NA	NA	NA	Neg	NA	NA	NA	Neg	NA	Neg	NA	Neg	NA	MTB neg	NA	NA	NA	NA	NA	Neg	NA	Neg	NA	Not done/not applicable	Neg	NA	Neg	NA	Not done/not applicable
Peru	5951	Yes	Yes	Yes	Yes	Known	Known	NA	Neg		NA		Pos	111/AUR+	NA	NA	Pos	2+	Pos	2+	Pos	2+	MTB pos	Medium	Not detected	NA	NA	NA	Pos	NA	Pos	NA	MTB complex	Pos	NA	Pos	NA	MTB complex
Peru	5953	Yes	No	Yes	Yes	Known	Known	NA	Neg	NA	NA	NA	Neg		NA		Neg	NA	Neg	NA	Neg	NA	MTB neg	NA	NA	NA	NA	NA	Neg	NA	Neg	NA	Not done/not applicable	Neg	NA	Neg	NA	Not done/not applicable
Peru	5954	Yes	Yes	Yes	Yes	Known	Known	NA	Pos	39/AUR+	NA	NA	Pos	1 442/AUR+	NA	NA	Pos	3+	Pos	2+	Pos	2+	MTB pos	Medium	Not detected	NA	NA	NA	Pos	NA	Pos	NA	MTB complex	Pos	NA	Pos	NA	MTB complex
Peru	5971	Yes	Yes	Yes	Yes	Known	Known	NA	Neg	NA	NA	NA	Neg	NA	NA	NA	Pos	2+	Pos	3+	Pos	3+	MTB pos	Medium	Not detected	NA	NA	NA	Pos	NA	Pos	NA	MTB complex	Pos	NA	Pos	NA	MTB complex
Peru	5972	Yes	No	Yes	Yes	Known	Known	NA	Neg		NA		Neg	NA	NA	NA	Neg	NA	Neg	NA	Neg	NA	MTB neg	NA	NA	NA	NA	NA	Neg	NA	Neg	NA	Not done/not applicable	Neg	NA	Neg	NA	Not done/not applicable
Peru	5983	Yes	No	Yes	Yes	Known	Known	NA	Neg	NA	NA	NA	Pos	1/AUR+	NA		Neg	NA	Neg	NA	Neg	NA	MTB neg	NA	NA	NA	NA	NA	Neg	NA	Neg	NA	Not done/not applicable	Neg	NA	Neg	NA	Not done/not applicable
Peru	5986	Yes	No	Yes	Yes	Known	Known	NA	Neg	NA	NA	NA	Neg	NA	NA	NA	Neg	NA	Neg	NA	Neg	NA	MTB neg	NA	NA	NA	NA	NA	Neg	NA	Neg	NA	Not done/not applicable	Neg	NA	Neg	NA	Not done/not applicable
Viet Nam	4000	Yes	No	Yes	Yes	Known	Known	NA	Neg	NA	NA	NA	Neg	NA	NA	NA	Neg	NA	Neg	NA	Neg	NA	MTB neg	NA	NA	NA	NA	NA	Neg	NA	Neg	NA	Not done/not applicable	Neg	NA	Neg	NA	Not done/not applicable
Viet Nam	4001	Yes	Yes	Yes	Yes	Known	Known	NA	Neg	NA	NA	NA	Neg	NA	NA	NA	Neg	NA	Neg	NA	Neg	NA	MTB pos	NA	NA	NA	NA	NA	Neg	NA	Neg	NA	Not done/not applicable	Pos	NA	Pos	NA	MTB complex
Viet Nam	4002	Yes	Yes	Yes	Yes	Known	Known	NA	Neg	NA	NA	NA	Pos	4/AU+	NA	NA	Pos	Scanty	Pos	Scanty	Neg	NA	MTB pos	NA	NA	NA	NA	NA	Pos	NA	Pos	NA	MTB complex	Pos	NA	Pos	NA	MTB complex
Viet Nam	4003	Yes	Yes	Yes	Yes	Known	Known	NA	Neg	NA	NA	NA	Pos	1/AUR+	NA	NA	Pos	Scanty	Pos	Scanty	Neg	NA	MTB pos	NA	NA	NA	NA	NA	Pos	NA	Pos	NA	MTB complex	Pos	NA	Pos	NA	MTB complex
Viet Nam	4004	Yes	Yes	Yes	Yes	Not known	Not known	Yes	Invalid	NA	Neg	NA	Neg	NA	NA	NA	Pos	Scanty	Pos	Scanty	Neg	NA	MTB neg	NA	NA	NA	NA	NA	Pos	NA	Pos	NA	Not MTB complex	Pos	NA	Pos	NA	Not MTB complex
Viet Nam	4005	Yes	Yes	Yes	Yes	Known	Known	NA	Neg	NA	NA	NA	Neg	NA	NA	NA	Neg	NA	Pos	3+	Pos	2+	MTB pos	NA	NA	NA	NA	NA	Pos	NA	Pos	NA	MTB complex	Pos	NA	Pos	NA	MTB complex
Viet Nam	4006	Yes	Yes	Yes	Yes	Not known	Not known	No	Pos	86/AUR+	NA	NA	Pos	274/AUR+	NA	NA	Pos	1+	Pos	1+	Pos	1+	MTB pos	NA	NA	NA	NA	NA	Pos	NA	Pos	NA	MTB complex	Pos	NA	Pos	NA	MTB complex
Viet Nam	4007	Yes	Yes	Yes	Yes	Known	Known	Yes	Neg	NA	NA	NA	Neg	NA	NA	NA	Neg	NA	Neg	NA	Pos	Scanty	MTB neg	NA	NA	NA	NA	NA	Neg	NA	Neg	NA	Not done/not applicable	Pos	NA	Neg	NA	Not MTB complex
Viet Nam	4008	Yes	Yes	Yes	Yes	Known	Known	NA	Pos	394/AUR+	NA	NA	Pos	916/AUR+	NA	NA	Pos	3+	Pos	3+	Pos	2+	MTB pos	NA	NA	NA	NA	NA	Pos	NA	Pos	NA	MTB complex	Pos	NA	Pos	NA	MTB complex
Viet Nam	4009	Yes	No	Yes	Yes	Known	Known	NA	Neg	NA	NA	NA	Invalid	NA	Neg	NA	Neg	NA	Neg	NA	Neg	NA	MTB pos	NA	NA	NA	NA	NA	Pos	NA	Pos	NA	MTB complex	Pos	NA	Pos	NA	MTB complex
Viet Nam	4010	Yes	No	Yes	Yes	Known	Known	NA	Neg	NA	NA	NA	Neg	NA	NA	NA	Neg	NA	Neg	NA	Neg	NA	MTB neg	NA	NA	NA	NA	NA	Pos	NA	Pos	NA	MTB complex	Pos	NA	Neg	NA	MTB complex
Viet Nam	4011	Yes	Yes	Yes	Yes	Known	Known	NA	Pos	505/AUR+	NA	NA	Pos	2/AUR+	NA	NA	Pos	2+	Pos	2+	Pos	2+	MTB pos	NA	NA	NA	NA	NA	Pos	NA	Pos	NA	MTB complex	Pos	NA	Pos	NA	MTB complex
Viet Nam	4012	Yes	No	Yes	Yes	Known	Known	NA	Neg	NA	NA	NA	Neg	NA	NA	NA	Neg	NA	Neg	NA	Neg	NA	MTB neg	NA	NA	NA	NA	NA	Neg	NA	Neg	NA	Not done/not applicable	Pos	NA	Pos	NA	MTB complex
Viet Nam	4013	Yes	Yes	Yes	Yes	Known	Known	NA	Neg	NA	NA	NA	Neg	NA	NA	NA	Neg	NA	Neg	NA	Neg	NA	MTB pos	NA	NA	NA	NA	NA	Pos	NA	Pos	NA	MTB complex	Pos	NA	Pos	NA	MTB complex
Viet Nam	4014	Yes	No	Yes	Yes	Known	Known	NA	Neg	NA	NA	NA	Neg	NA	NA	NA	Neg	NA	Neg	NA	Neg	NA	MTB neg	NA	NA	NA	NA	NA	Pos	NA	Neg	NA	Not MTB complex	Neg	NA	Neg	NA	Not done/not applicable
Viet Nam	4015	Yes	Yes	Yes	Yes	Known	Known	NA	Neg	NA	NA	NA	Neg	NA	NA	NA	Neg	NA	Neg	NA	Neg	NA	MTB pos	NA	NA	NA	NA	NA	Pos	NA	Pos	NA	MTB complex	Pos	NA	Pos	NA	MTB complex
Viet Nam	4016	Yes	Yes	Yes	Yes	Known	Known	NA	Pos	2/AUR+	NA	NA	Pos	39/AUR+	NA	NA	Pos	2+	Pos	1+	Pos	1+	MTB pos	NA	NA	NA	NA	NA	Pos	NA	Pos	NA	MTB complex	Pos	NA	Pos	NA	MTB complex
Viet Nam	4017	Yes	Yes	Yes	Yes	Known	Known	NA	Invalid	NA	Pos	1/AUR+	Neg	NA	NA	NA	Pos	Scanty	Pos	Scanty	Pos	Scanty	MTB pos	NA	NA	NA	NA	NA	Pos	NA	Pos	NA	MTB complex	Pos	NA	Pos	NA	MTB complex
Viet Nam	4018	Yes	Yes	Yes	Yes	Known	Known	NA	Invalid	NA	Pos	3/AUR+	Pos	7/AUR+	NA	NA	Pos	Scanty	Pos	Scanty	Pos	1+	MTB pos	NA	NA	NA	NA	NA	Pos	NA	Pos	NA	MTB complex	Pos	NA	Pos	NA	MTB complex
Viet Nam	4019	Yes	Yes	Yes	Yes	Known	Known	NA	Pos	53/AUR+	NA	NA	Pos	4/AUR+	NA	NA	Pos	2+	Pos	1+	Pos	1+	MTB pos	NA	NA	NA	NA	NA	Pos	NA	Pos	NA	MTB complex	Pos	NA	Pos	NA	MTB complex
Viet Nam	4020	Yes	No	Yes	Yes	Known	Known	NA	Neg	NA	NA	NA	Neg	NA	NA	NA	Neg	NA	Neg	NA	Neg	NA	MTB neg	NA	NA	NA	NA	NA	Neg	NA	Neg	NA	Not done/not applicable	Neg	NA	Neg	NA	Not done/not applicable
Viet Nam	4021	Yes	No	Yes	Yes	Known	Known	NA	Neg	NA	NA	NA	Neg	NA	NA	NA	Neg	NA	Neg	NA	Neg	NA	MTB neg	NA	NA	NA	NA	NA	Pos	NA	Pos	NA	MTB complex	Neg	NA	Neg	NA	Not done/not applicable
Viet Nam	4022	Yes	Yes	Yes	Yes	Known	Known	NA	Pos	1/AUR+	NA	NA	Pos	11/AUR+	NA	NA	Pos	Scanty	Pos	Scanty	Pos	Scanty	MTB pos	NA	NA	NA	NA	NA	Pos	NA	Pos	NA	MTB complex	Pos	NA	Pos	NA	MTB complex
Viet Nam	4023	Yes	Yes	Yes	Yes	Known	Known	NA	Neg	NA	NA	NA	Neg	NA	NA	NA	Pos	Scanty	Pos	Scanty	Neg	NA	MTB pos	NA	NA	NA	NA	NA	Pos	NA	Pos	NA	MTB complex	Pos	NA	Pos	NA	MTB complex
Viet Nam	4024	Yes	Yes	Yes	Yes	Known	Known	NA	Pos	54/AUR+	NA	NA	Pos	484/AUR+	NA	NA	Pos	2+	Pos	1+	Pos	1+	MTB pos	NA	NA	NA	NA	NA	Pos	NA	Pos	NA	MTB complex	Pos	NA	Pos	NA	MTB complex
Viet Nam	4025	Yes	No	Yes	Yes	Known	Known	NA	Neg	NA	NA	NA	Neg	NA	NA	NA	Neg	NA	Neg	NA	Neg	NA	MTB pos	NA	NA	NA	NA	NA	Pos	NA	Neg	NA	MTB complex	Pos	NA	Pos	NA	MTB complex
Viet Nam	4026	Yes	Yes	Yes	Yes	Known	Known	NA	Neg	NA	NA	NA	Neg	NA	NA	NA	Pos	Scanty	Pos	Scanty	Pos	Scanty	MTB pos	NA	NA	NA	NA	NA	Pos	NA	Pos	NA	MTB complex	Pos	NA	Pos	NA	MTB complex
Viet Nam	4027	Yes	Yes	Yes	Yes	Known	Known	NA	Pos	5/AUR+	NA	NA	Pos	6/AUR+	NA	NA	Pos	Scanty	Pos	Scanty	Pos	Scanty	MTB pos	NA	NA	NA	NA	NA	Pos	NA	Pos	NA	MTB complex	Pos	NA	Pos	NA	MTB complex
Viet Nam	4028	Yes	No	Yes	Yes	Known	Known	NA	Neg	NA	NA	NA	Neg	NA	NA	NA	Neg	NA	Neg	NA	Neg	NA	MTB neg	NA	NA	NA	NA	NA	Neg	NA	Neg	NA	Not done/not applicable	Neg	NA	Neg	NA	Not done/not applicable
Viet Nam	4029	Yes	Yes	Yes	Yes	Known	Known	NA	Pos	463/AUR+	NA	NA	Pos	1018/AUR+	NA	NA	Pos	3+	Pos	3+	Pos	3+	MTB pos	NA	NA	NA	NA	NA	Pos	NA	Pos	NA	MTB complex	Pos	NA	Pos	NA	MTB complex
Viet Nam	4030	Yes	No	Yes	Yes	Known	Known	NA	Neg	NA	NA	NA	Neg	NA	NA	NA	Neg	NA	Neg	NA	Neg	NA	MTB neg	NA	NA	NA	NA	NA	Neg	NA	Neg	NA	Not done/not applicable	Neg	NA	Neg	NA	Not done/not applicable
Viet Nam	4031	Yes	Yes	Yes	Yes	Known	Known	Yes	Neg	NA	NA	NA	Neg	NA	NA	NA	Neg	NA	Pos	Scanty	Neg	NA	MTB neg	NA	NA	NA	NA	NA	Pos	NA	Pos	NA	MTB complex	Pos	NA	Pos	NA	MTB complex
Viet Nam	4032	Yes	Yes	Yes	Yes	Known	Known	NA	Pos	826/AUR+	NA	NA	Pos	4471/AUR+	NA	NA	Pos	3+	Pos	3+	Pos	1+	MTB pos	NA	NA	NA	NA	NA	Pos	NA	Pos	NA	MTB complex	Pos	NA	Pos	NA	MTB complex
Viet Nam	4033	Yes	Yes	Yes	Yes	Known	Known	NA	Pos	31/AUR+	NA	NA	Pos	3/AUR+	NA	NA	Pos	1+	Pos	1+	Pos	1+	MTB pos	NA	NA	NA	NA	NA	Pos	NA	Pos	NA	MTB complex	Pos	NA	Pos	NA	MTB complex
Viet Nam	4034	Yes	Yes	Yes	Yes	Known	Known	NA	Pos	13/AUR+	NA	NA	Pos	648/AUR+	NA	NA	Pos	1+	Pos	1+	Pos	1+	MTB pos	NA	NA	NA	NA	NA	Pos	NA	Pos	NA	MTB complex	Pos	NA	Pos	NA	MTB complex
Viet Nam	4035	Yes	Yes	Yes	Yes	Known	Known	NA	Neg	NA	NA	NA	Neg	NA	NA	NA	Neg	NA	Neg	NA	Pos	Scanty	MTB pos	NA	NA	NA	NA	NA	Pos	NA	Pos	NA	MTB complex	Pos	NA	Pos	NA	MTB complex
Viet Nam	4036	Yes	No	Yes	Yes	Not known	Not known	Yes	Neg	NA	NA	NA	Neg	NA	NA	NA	Neg	NA	Neg	NA	Neg	NA	MTB neg	NA	NA	NA	NA	NA	Pos	NA	Pos	NA	MTB complex	Pos	NA	Pos	NA	MTB complex
Viet Nam	4037	Yes	No	Yes	Yes	Known	Known	NA	Neg	NA	NA	NA	Neg	NA	NA	NA	Neg	NA	Neg	NA	Neg	NA	MTB neg	NA	NA	NA	NA	NA	Neg	NA	Neg	NA	Not done/not applicable	Neg	NA	Neg	NA	Not done/not applicable
Viet Nam	4038	Yes	Yes	Yes	Yes	Known	Known	NA	Neg	NA	NA	NA	Neg	NA	NA	NA	Neg	NA	Neg	NA	Neg	NA	MTB neg	NA	NA	NA	NA	NA	Neg	NA	Neg	NA	Not done/not applicable	Pos	NA	Neg	NA	MTB complex
Viet Nam	4039	Yes	Yes	Yes	Yes	Known	Known	NA	Pos	7/AUR+	NA	NA	Pos	110/AUR+	NA	NA	Pos	2+	Pos	1+	Pos	1+	MTB pos	NA	NA	NA	NA	NA	Pos	NA	Pos	NA	MTB complex	Pos	NA	Pos	NA	MTB complex
Viet Nam	4040	Yes	Yes	Yes	Yes	Known	Known	NA	Neg	NA	NA	NA	Pos	2/AUR+	NA	NA	Pos	Scanty	Pos	Scanty	Pos	Scanty	MTB pos	NA	NA	NA	NA	NA	Pos	NA	Pos	NA	MTB complex	Pos	NA	Pos	NA	MTB complex
Viet Nam	4041	Yes	No	Yes	Yes	Known	Known	NA	Neg	NA	NA	NA	Neg	NA	NA	NA	Neg	NA	Neg	NA	Neg	NA	MTB neg	NA	NA	NA	NA	NA	Neg	NA	Neg	NA	Not done/not applicable	Contaminated/lost	NA	Contaminated/lost	NA	Not done/not applicable
Viet Nam	4042	Yes	No	Yes	Yes	Known	Known	Yes	Neg	NA	NA	NA	Neg	NA	NA	NA	Neg	NA	Neg	NA	Neg	NA	MTB neg	NA	NA	NA	NA	NA	Neg	NA	Neg	NA	Not done/not applicable	Neg	NA	Neg	NA	Not done/not applicable
Viet Nam	4043	Yes	Yes	Yes	Yes	Known	Known	NA	Neg	NA	NA	NA	Pos	3/AUR+	NA	NA	Pos	1+	Pos	Scanty	Pos	Scanty	MTB pos	NA	NA	NA	NA	NA	Pos	NA	Pos	NA	MTB complex	Pos	NA	Pos	NA	MTB complex
Viet Nam	4044	Yes	Yes	Yes	Yes	Known	Known	NA	Pos	61/AUR+	NA	NA	Pos	164/AUR+	NA	NA	Pos	2+	Pos	2+	Pos	Scanty	MTB pos	NA	NA	NA	NA	NA	Pos	NA	Pos	NA	MTB complex	Pos	NA	Pos	NA	MTB complex
Viet Nam	4045	Yes	Yes	Yes	Yes	Known	Known	NA	Pos	2/AUR+	NA	NA	Neg	NA	NA	NA	Pos	1+	Pos	1+	Pos	Scanty	MTB pos	NA	NA	NA	NA	NA	Pos	NA	Pos	NA	MTB complex	Pos	NA	Pos	NA	MTB complex
Viet Nam	4046	Yes	Yes	Yes	Yes	Known	Known	NA	Neg	NA	NA	NA	Neg	NA	NA	NA	Pos	Scanty	Neg	NA	Neg	NA	MTB pos	NA	NA	NA	NA	NA	Pos	NA	Pos	NA	MTB complex	Pos	NA	Contaminated/lost	NA	MTB complex
Viet Nam	4047	Yes	Yes	Yes	Yes	Known	Known	Yes	Pos	5/AUR+	NA	NA	Pos	9/AUR+	NA	NA	Pos	Scanty	Pos	Scanty	Pos	Scanty	MTB pos	NA	NA	NA	NA	NA	Pos	NA	Pos	NA	MTB complex	Pos	NA	Pos	NA	MTB complex
Viet Nam	4048	Yes	Yes	Yes	Yes	Known	Known	NA	Pos	1249/AUR+	NA	NA	Pos	6805/AUR+	NA	NA	Pos	3+	Pos	3+	Pos	2+	MTB pos	NA	NA	NA	NA	NA	Pos	NA	Pos	NA	MTB complex	Pos	NA	Pos	NA	MTB complex
Viet Nam	4049	Yes	Yes	Yes	Yes	Not known	Not known	Yes	Neg	NA	NA	NA	Pos	94/AUR+	NA	NA	Pos	1+	Pos	1+	Pos	1+	MTB pos	NA	NA	NA	NA	NA	Pos	NA	Pos	NA	MTB complex	Pos	NA	Pos	NA	MTB complex
Viet Nam	4050	Yes	No	Yes	Yes	Known	Known	NA	Neg	NA	NA	NA	Neg	NA	NA	NA	Neg	NA	Neg	NA	Neg	NA	MTB neg	NA	NA	NA	NA	NA	Neg	NA	Neg	NA	Not done/not applicable	Neg	NA	Neg	NA	Not done/not applicable
Viet Nam	4051	Yes	Yes	Yes	Yes	Known	Known	NA	Pos	97/AUR+	NA	NA	Pos	111/AUR+	NA	NA	Pos	1+	Pos	1+	Pos	1+	MTB pos	NA	NA	NA	NA	NA	Pos	NA	Pos	NA	MTB complex	Pos	NA	Pos	NA	MTB complex
Viet Nam	4052	Yes	Yes	Yes	Yes	Known	Known	Yes	Neg	NA	NA	NA	Neg	NA	NA	NA	Pos	Scanty	Neg	NA	Neg	NA	MTB pos	NA	NA	NA	NA	NA	Pos	NA	Pos	NA	MTB complex	Pos	NA	Pos	NA	MTB complex
Viet Nam	4053	Yes	Yes	Yes	Yes	Known	Known	NA	Neg	NA	NA	NA	Neg	NA	NA	NA	Pos	Scanty	Pos	Scanty	Pos	Scanty	MTB pos	NA	NA	NA	NA	NA	Pos	NA	Pos	NA	MTB complex	Pos	NA	Pos	NA	MTB complex
Viet Nam	4054	Yes	No	Yes	Yes	Known	Known	NA	Neg	NA	NA	NA	Neg	NA	NA	NA	Neg	NA	Neg	NA	Neg	NA	MTB neg	NA	NA	NA	NA	NA	Pos	NA	Pos	NA	MTB complex	Neg	NA	Neg	NA	Not done/not applicable
Viet Nam	4055	Yes	Yes	Yes	Yes	Known	Known	NA	Neg	NA	NA	NA	Invalid	NA	Pos	2/AUR+	Pos	Scanty	Pos	Scanty	Pos	Scanty	MTB pos	NA	NA	NA	NA	NA	Pos	NA	Pos	NA	MTB complex	Pos	NA	Pos	NA	MTB complex
Viet Nam	4056	Yes	Yes	Yes	Yes	Known	Known	NA	Neg	NA	NA	NA	Pos	7/AUR+	NA	NA	Pos	Scanty	Pos	Scanty	Pos	Scanty	MTB pos	NA	NA	NA	NA	NA	Pos	NA	Contaminated/lost	NA	MTB complex	Pos	NA	Pos	NA	MTB complex
Viet Nam	4057	Yes	Yes	Yes	Yes	Known	Known	NA	Neg	NA	NA	NA	Neg	NA	NA	NA	Pos	Scanty	Pos	Scanty	Pos	Scanty	MTB pos	NA	NA	NA	NA	NA	Pos	NA	Pos	NA	MTB complex	Pos	NA	Pos	NA	MTB complex
Viet Nam	4058	Yes	No	Yes	Yes	Known	Known	NA	Neg	NA	NA	NA	Neg	NA	NA	NA	Neg	NA	Neg	NA	Neg	NA	MTB neg	NA	NA	NA	NA	NA	Neg	NA	Neg	NA	Not done/not applicable	Pos	NA	Neg	NA	MTB complex
Viet Nam	4059	Yes	Yes	Yes	Yes	Known	Known	NA	Pos	259/AUR+	NA	NA	Pos	644/AUR+	NA	NA	Pos	2+	Pos	1+	Pos	2+	MTB pos	NA	NA	NA	NA	NA	Pos	NA	Pos	NA	MTB complex	Pos	NA	Pos	NA	MTB complex
Viet Nam	4060	Yes	Yes	Yes	Yes	Known	Known	NA	Pos	39/AUR+	NA	NA	Pos	59/AUR+	NA	NA	Pos	1+	Pos	1+	Pos	1+	MTB pos	NA	NA	NA	NA	NA	Pos	NA	Pos	NA	MTB complex	Pos	NA	Pos	NA	MTB complex
Viet Nam	4061	Yes	Yes	Yes	Yes	Known	Known	NA	Neg	NA	NA	NA	Pos	4/AUR+	NA	NA	Pos	1+	Pos	Scanty	Pos	Scanty	MTB pos	NA	NA	NA	NA	NA	Pos	NA	Pos	NA	MTB complex	Pos	NA	Pos	NA	MTB complex
Viet Nam	4062	Yes	Yes	Yes	Yes	Known	Known	NA	Pos	1638/AUR+	NA	NA	Neg	NA	NA	NA	Pos	3+	Pos	3+	Pos	3+	MTB pos	NA	NA	NA	NA	NA	Pos	NA	Pos	NA	MTB complex	Pos	NA	Pos	NA	MTB complex
Viet Nam	4063	Yes	Yes	Yes	Yes	Known	Known	NA	Neg	NA	NA	NA	Neg	NA	NA	NA	Pos	Scanty	Pos	Scanty	Pos	Scanty	MTB pos	NA	NA	NA	NA	NA	Pos	NA	Neg	NA	MTB complex	Pos	NA	Neg	NA	MTB complex
Viet Nam	4064	Yes	No	Yes	Yes	Known	Known	NA	Neg	NA	NA	NA	Neg	NA	NA	NA	Neg	NA	Neg	NA	Neg	NA	MTB neg	NA	NA	NA	NA	NA	Pos	NA	Neg	NA	MTB complex	Pos	NA	Neg	NA	MTB complex
Viet Nam	4065	Yes	Yes	Yes	Yes	Known	Known	NA	Pos	136/AUR+	NA	NA	Pos	224/AUR+	NA	NA	Pos	1+	Pos	1+	Pos	2+	MTB pos	NA	NA	NA	NA	NA	Pos	NA	Pos	NA	MTB complex	Pos	NA	Pos	NA	MTB complex
Viet Nam	4066	Yes	Yes	Yes	Yes	Known	Known	NA	Neg	NA	NA	NA	Neg	NA	NA	NA	Pos	Scanty	Neg	NA	Neg	NA	MTB neg	NA	NA	NA	NA	NA	Neg	NA	Neg	NA	Not done/not applicable	Neg	NA	Neg	NA	Not done/not applicable
Viet Nam	4067	Yes	No	Yes	Yes	Known	Known	NA	Neg	NA	NA	NA	Neg	NA	NA	NA	Neg	NA	Neg	NA	Neg	NA	MTB neg	NA	NA	NA	NA	NA	Neg	NA	Neg	NA	Not done/not applicable	Neg	NA	Contaminated/lost	NA	Not done/not applicable
Viet Nam	4068	Yes	Yes	Yes	Yes	Known	Known	NA	Neg	NA	NA	NA	Pos	7/AUR+	NA	NA	Pos	Scanty	Pos	Scanty	Pos	Scanty	MTB pos	NA	NA	NA	NA	NA	Pos	NA	Pos	NA	MTB complex	Pos	NA	Pos	NA	MTB complex
Viet Nam	4069	Yes	Yes	Yes	Yes	Known	Known	NA	Pos	185/AUR+	NA	NA	Pos	318/AUR+	NA	NA	Pos	1+	Pos	1+	Pos	1+	MTB pos	NA	NA	NA	NA	NA	Pos	NA	Pos	NA	MTB complex	Pos	NA	Pos	NA	MTB complex
Viet Nam	4070	Yes	Yes	Yes	Yes	Known	Known	NA	Invalid	NA	Pos	3/AUR+	Pos	1/AUR+	NA	NA	Pos	Scanty	Pos	Scanty	Pos	Scanty	MTB pos	NA	NA	NA	NA	NA	Pos	NA	Pos	NA	MTB complex	Pos	NA	Pos	NA	MTB complex
Viet Nam	4071	Yes	No	Yes	Yes	Known	Known	Yes	Neg	NA	NA	NA	Neg	NA	NA	NA	Neg	NA	Neg	NA	Neg	NA	MTB neg	NA	NA	NA	NA	NA	Neg	NA	Neg	NA	Not done/not applicable	Neg	NA	Neg	NA	Not done/not applicable
Viet Nam	4072	Yes	Yes	Yes	Yes	Known	Known	NA	Pos	3/AUR+	NA	NA	Pos	5/AUR+	NA	NA	Pos	Scanty	Neg	NA	Pos	Scanty	MTB pos	NA	NA	NA	NA	NA	Pos	NA	Pos	NA	MTB complex	Pos	NA	Pos	NA	MTB complex
Viet Nam	4073	Yes	Yes	Yes	Yes	Known	Known	Yes	Neg	NA	NA	NA	Pos	2/AUR+	NA	NA	Neg	NA	Neg	NA	Neg	NA	MTB pos	NA	NA	NA	NA	NA	Neg	NA	Neg	NA	Not done/not applicable	Neg	NA	Neg	NA	Not done/not applicable
Viet Nam	4074	Yes	Yes	Yes	Yes	Known	Known	NA	Pos	34/AUR+	NA	NA	Pos	1/AUR+	NA	NA	Pos	Scanty	Pos	Scanty	Pos	Scanty	MTB pos	NA	NA	NA	NA	NA	Pos	NA	Pos	NA	MTB complex	Pos	NA	Pos	NA	MTB complex
Viet Nam	4075	Yes	Yes	Yes	Yes	Known	Known	NA	Pos	5/AUR+	NA	NA	Pos	8/AUR+	NA	NA	Pos	1+	Pos	Scanty	Pos	1+	MTB pos	NA	NA	NA	NA	NA	Pos	NA	Pos	NA	MTB complex	Pos	NA	Pos	NA	MTB complex
Viet Nam	4076	Yes	No	Yes	Yes	Known	Known	NA	Neg	NA	NA	NA	Neg	NA	NA	NA	Neg	NA	Neg	NA	Neg	NA	MTB neg	NA	NA	NA	NA	NA	Neg	NA	Neg	NA	Not done/not applicable	Pos	NA	Pos	NA	MTB complex
Viet Nam	4077	Yes	No	Yes	Yes	Known	Known	NA	Neg	NA	NA	NA	Neg	NA	NA	NA	Neg	NA	Neg	NA	Neg	NA	MTB neg	NA	NA	NA	NA	NA	Neg	NA	Neg	NA	Not done/not applicable	Neg	NA	Neg	NA	Not done/not applicable
Viet Nam	4078	Yes	Yes	Yes	Yes	Known	Known	NA	Pos	4/AUR+	NA	NA	Pos	220/AUR+	NA	NA	Pos	1+	Pos	1+	Pos	1+	MTB pos	NA	NA	NA	NA	NA	Pos	NA	Pos	NA	MTB complex	Pos	NA	Pos	NA	MTB complex
Viet Nam	4079	Yes	No	Yes	Yes	Known	Known	Yes	Neg	NA	NA	NA	Neg	NA	NA	NA	Neg	NA	Neg	NA	Neg	NA	MTB neg	NA	NA	NA	NA	NA	Neg	NA	Neg	NA	Not done/not applicable	Neg	NA	Neg	NA	Not done/not applicable
Viet Nam	4080	Yes	Yes	Yes	Yes	Known	Known	NA	Pos	5/AUR+	NA	NA	Pos	10/AUR+	NA	NA	Pos	Scanty	Pos	Scanty	Pos	1+	MTB pos	NA	NA	NA	NA	NA	Pos	NA	Pos	NA	MTB complex	Pos	NA	Pos	NA	MTB complex
Viet Nam	4081	Yes	No	Yes	Yes	Known	Known	Yes	Neg	NA	NA	NA	Invalid	NA	Invalid	NA	Neg	NA	Neg	NA	Neg	NA	MTB neg	NA	NA	NA	NA	NA	Neg	NA	Neg	NA	Not done/not applicable	Neg	NA	Neg	NA	Not done/not applicable
Viet Nam	4082	Yes	Yes	Yes	Yes	Known	Known	NA	Pos	567/AUR+	NA	NA	Pos	3199/AUR+	NA	NA	Pos	3+	Pos	3+	Pos	3+	MTB pos	NA	NA	NA	NA	NA	Pos	NA	Pos	NA	MTB complex	Pos	NA	Pos	NA	MTB complex
Viet Nam	4083	Yes	Yes	Yes	Yes	Known	Known	NA	Neg	NA	NA	NA	Pos	3/AUR+	NA	NA	Pos	Scanty	Pos	Scanty	Pos	Scanty	MTB pos	NA	NA	NA	NA	NA	Pos	NA	Pos	NA	MTB complex	Pos	NA	Pos	NA	MTB complex
Viet Nam	4084	Yes	Yes	Yes	Yes	Known	Known	NA	Neg	NA	NA	NA	Neg	NA	NA	NA	Pos	Scanty	Neg	NA	Pos	Scanty	MTB pos	NA	NA	NA	NA	NA	Pos	NA	Pos	NA	MTB complex	Pos	NA	Pos	NA	MTB complex
Viet Nam	4085	Yes	Yes	Yes	Yes	Known	Known	NA	Pos	5/AUR+	NA	NA	Pos	823/AUR+	NA	NA	Pos	1+	Pos	1+	Pos	1+	MTB pos	NA	NA	NA	NA	NA	Pos	NA	Pos	NA	MTB complex	Pos	NA	Pos	NA	MTB complex
Viet Nam	4086	Yes	No	Yes	Yes	Not known	Known	Yes	Neg	NA	NA	NA	Neg	NA	NA	NA	Neg	NA	Neg	NA	Neg	NA	MTB neg	NA	NA	NA	NA	NA	Neg	NA	Neg	NA	Not done/not applicable	Neg	NA	Neg	NA	Not done/not applicable
Viet Nam	4087	Yes	Yes	Yes	Yes	Known	Known	NA	Invalid	NA	Invalid	NA	Neg	NA	NA	NA	Neg	NA	Neg	NA	Neg	NA	MTB pos	NA	NA	NA	NA	NA	Pos	NA	Pos	NA	MTB complex	Neg	NA	Neg	NA	Not done/not applicable
Viet Nam	4088	Yes	Yes	Yes	Yes	Known	Known	NA	Neg	NA	NA	NA	Neg	NA	NA	NA	Neg	NA	Neg	NA	Pos	Scanty	MTB neg	NA	NA	NA	NA	NA	Neg	NA	Neg	NA	Not done/not applicable	Pos	NA	Pos	NA	MTB complex
Viet Nam	4089	Yes	Yes	Yes	Yes	Known	Known	NA	Pos	114/AUR+	NA	NA	Pos	8396/AUR+	NA	NA	Pos	3+	Pos	3+	Pos	2+	MTB pos	NA	NA	NA	NA	NA	Pos	NA	Pos	NA	MTB complex	Pos	NA	Pos	NA	MTB complex
Viet Nam	4090	Yes	Yes	Yes	Yes	Known	Known	NA	Pos	10/AUR+	NA	NA	Pos	246/AUR+	NA	NA	Pos	1+	Pos	Scanty	Pos	1+	MTB pos	NA	NA	NA	NA	NA	Pos	NA	Pos	NA	MTB complex	Pos	NA	Pos	NA	MTB complex
Viet Nam	4091	Yes	Yes	Yes	Yes	Known	Known	NA	Neg	NA	NA	NA	Neg	NA	NA	NA	Neg	NA	Neg	NA	Neg	NA	MTB neg	NA	NA	NA	NA	NA	Pos	NA	Neg	NA	MTB complex	Pos	NA	Neg	NA	MTB complex
Viet Nam	4092	Yes	No	Yes	Yes	Known	Known	Yes	Neg	NA	NA	NA	Neg	NA	NA	NA	Neg	NA	Neg	NA	Neg	NA	MTB neg	NA	NA	NA	NA	NA	Neg	NA	Neg	NA	Not done/not applicable	Neg	NA	Neg	NA	Not done/not applicable
Viet Nam	4093	Yes	Yes	Yes	Yes	Known	Known	NA	Neg	NA	NA	NA	Neg	NA	NA	NA	Neg	NA	Neg	NA	Neg	NA	MTB pos	NA	NA	NA	NA	NA	Neg	NA	Neg	NA	Not done/not applicable	Neg	NA	Neg	NA	Not done/not applicable
Viet Nam	4094	Yes	No	Yes	Yes	Known	Known	NA	Neg	NA	NA	NA	Neg	NA	NA	NA	Neg	NA	Neg	NA	Neg	NA	MTB neg	NA	NA	NA	NA	NA	Neg	NA	Neg	NA	Not done/not applicable	Neg	NA	Neg	NA	Not done/not applicable
Viet Nam	4095	Yes	No	Yes	Yes	Known	Known	NA	Neg	NA	NA	NA	Neg	NA	NA	NA	Neg	NA	Neg	NA	Neg	NA	MTB neg	NA	NA	NA	NA	NA	Neg	NA	Neg	NA	Not done/not applicable	Neg	NA	Neg	NA	Not done/not applicable
Viet Nam	4096	Yes	Yes	Yes	Yes	Known	Known	NA	Pos	9/AUR+	NA	NA	Pos	36/AUR+	NA	NA	Pos	Scanty	Pos	Scanty	Pos	1+	MTB pos	NA	NA	NA	NA	NA	Pos	NA	Pos	NA	MTB complex	Pos	NA	Pos	NA	MTB complex
Viet Nam	4097	Yes	No	Yes	Yes	Known	Known	NA	Neg	NA	NA	NA	Neg	NA	NA	NA	Neg	NA	Neg	NA	Neg	NA	MTB neg	NA	NA	NA	NA	NA	Neg	NA	Neg	NA	Not done/not applicable	Contaminated/lost	NA	Contaminated/lost	NA	Not done/not applicable
Viet Nam	4098	Yes	No	Yes	Yes	Known	Known	NA	Neg	NA	NA	NA	Neg	NA	NA	NA	Neg	NA	Neg	NA	Neg	NA	MTB neg	NA	NA	NA	NA	NA	Neg	NA	Neg	NA	Not done/not applicable	Neg	NA	Neg	NA	Not done/not applicable
Viet Nam	4099	Yes	Yes	Yes	Yes	Known	Known	NA	Pos	57/AUR+	NA	NA	Pos	63/AUR+	NA	NA	Pos	1+	Pos	1+	Pos	1+	MTB pos	NA	NA	NA	NA	NA	Pos	NA	Pos	NA	MTB complex	Pos	NA	Pos	NA	MTB complex
Viet Nam	4100	Yes	No	Yes	Yes	Known	Known	NA	Neg	NA	NA	NA	Neg	NA	NA	NA	Neg	NA	Neg	NA	Neg	NA	MTB pos	NA	NA	NA	NA	NA	Pos	NA	Pos	NA	MTB complex	Pos	NA	Pos	NA	MTB complex
Viet Nam	4101	Yes	Yes	Yes	Yes	Known	Known	NA	Neg	NA	NA	NA	Pos	2/AUR+	NA	NA	Pos	Scanty	Pos	Scanty	Pos	Scanty	MTB pos	NA	NA	NA	NA	NA	Pos	NA	Pos	NA	MTB complex	Pos	NA	Pos	NA	MTB complex
Viet Nam	4102	Yes	Yes	Yes	Yes	Known	Known	NA	Pos	4/AUR+	NA	NA	Pos	42/AUR+	NA	NA	Pos	1+	Pos	1+	Pos	1+	MTB pos	NA	NA	NA	NA	NA	Pos	NA	Pos	NA	MTB complex	Pos	NA	Pos	NA	MTB complex
Viet Nam	4103	Yes	No	Yes	Yes	Known	Known	Yes	Neg	NA	NA	NA	Neg	NA	NA	NA	Neg	NA	Neg	NA	Neg	NA	MTB pos	NA	NA	NA	NA	NA	Neg	NA	Neg	NA	Not done/not applicable	Neg	NA	Neg	NA	Not done/not applicable
Viet Nam	4104	Yes	No	Yes	Yes	Known	Known	NA	Neg	NA	NA	NA	Neg	NA	NA	NA	Neg	NA	Neg	NA	Neg	NA	MTB neg	NA	NA	NA	NA	NA	Neg	NA	Neg	NA	Not done/not applicable	Neg	NA	Neg	NA	Not done/not applicable
Viet Nam	4105	Yes	Yes	Yes	Yes	Known	Known	NA	Neg	NA	NA	NA	Neg	NA	NA	NA	Neg	NA	Neg	NA	Neg	NA	MTB pos	NA	NA	NA	NA	NA	Pos	NA	Pos	NA	MTB complex	Pos	NA	Contaminated/lost	NA	MTB complex
Viet Nam	4106	Yes	No	Yes	Yes	Known	Known	NA	Invalid	NA	Neg	NA	Neg	NA	NA	NA	Neg	NA	Neg	NA	Neg	NA	MTB neg	NA	NA	NA	NA	NA	Neg	NA	Neg	NA	Not done/not applicable	Neg	NA	Neg	NA	Not done/not applicable
Viet Nam	4107	Yes	No	Yes	Yes	Known	Known	NA	Neg	NA	NA	NA	Neg	NA	NA	NA	Neg	NA	Neg	NA	Neg	NA	MTB neg	NA	NA	NA	NA	NA	Pos	NA	Pos	NA	Not MTB complex	Neg	NA	Contaminated/lost	NA	Not done/not applicable
Viet Nam	4108	Yes	Yes	Yes	Yes	Known	Known	NA	Neg	NA	NA	NA	Neg	NA	NA	NA	Neg	NA	Neg	NA	Neg	NA	MTB neg	NA	NA	NA	NA	NA	Neg	NA	Neg	NA	Not done/not applicable	Neg	NA	Neg	NA	Not done/not applicable
Viet Nam	4109	Yes	Yes	Yes	Yes	Known	Known	NA	Neg	NA	NA	NA	Neg	NA	NA	NA	Pos	Scanty	Neg	NA	Pos	Scanty	MTB pos	NA	NA	NA	NA	NA	Neg	NA	Pos	NA	MTB complex	Neg	NA	Neg	NA	Not done/not applicable
Viet Nam	4110	Yes	No	Yes	Yes	Known	Known	NA	Neg	NA	NA	NA	Neg	NA	NA	NA	Neg	NA	Neg	NA	Neg	NA	MTB neg	NA	NA	NA	NA	NA	Neg	NA	Neg	NA	Not done/not applicable	Neg	NA	Neg	NA	Not done/not applicable
Viet Nam	4111	Yes	Yes	Yes	Yes	Known	Known	NA	Pos	68/AUR+	NA	NA	Pos	417/AUR+	NA	NA	Pos	1+	Pos	Scanty	Pos	1+	MTB pos	NA	NA	NA	NA	NA	Pos	NA	Pos	NA	MTB complex	Pos	NA	Pos	NA	MTB complex
Viet Nam	4112	Yes	Yes	Yes	Yes	Not known	Not known	Yes	Pos	3/AUR+	NA	NA	Pos	6/AUR+	NA	NA	Pos	Scanty	Pos	Scanty	Pos	1+	MTB pos	NA	NA	NA	NA	NA	Pos	NA	Pos	NA	MTB complex	Pos	NA	Pos	NA	MTB complex
Viet Nam	4113	Yes	Yes	Yes	Yes	Known	Known	Yes	Neg	NA	NA	NA	Invalid	NA	Invalid	NA	Neg	NA	Neg	NA	Neg	NA	MTB neg	NA	NA	NA	NA	NA	Neg	NA	Neg	NA	Not done/not applicable	Pos	NA	Neg	NA	Not MTB complex
Viet Nam	4114	Yes	Yes	Yes	Yes	Known	Known	NA	Neg	NA	NA	NA	Neg	NA	NA	NA	Neg	NA	Neg	NA	Neg	NA	MTB pos	NA	NA	NA	NA	NA	Pos	NA	Pos	NA	MTB complex	Pos	NA	Pos	NA	MTB complex
Viet Nam	4115	Yes	No	Yes	Yes	Known	Known	NA	Neg	NA	NA	NA	Neg	NA	NA	NA	Neg	NA	Neg	NA	Neg	NA	MTB neg	NA	NA	NA	NA	NA	Neg	NA	Neg	NA	Not done/not applicable	Neg	NA	Neg	NA	Not done/not applicable
Viet Nam	4116	Yes	Yes	Yes	Yes	Known	Known	NA	Neg	NA	NA	NA	Pos	29/AUR+	NA	NA	Pos	Scanty	Pos	Scanty	Pos	Scanty	MTB pos	NA	NA	NA	NA	NA	Pos	NA	Pos	NA	MTB complex	Pos	NA	Pos	NA	MTB complex
Viet Nam	4117	Yes	No	Yes	Yes	Known	Known	Yes	Neg	NA	NA	NA	Neg	NA	NA	NA	Neg	NA	Neg	NA	Neg	NA	MTB neg	NA	NA	NA	NA	NA	Neg	NA	Contaminated/lost	NA	Not done/not applicable	Neg	NA	Contaminated/lost	NA	Not done/not applicable
Viet Nam	4118	Yes	Yes	Yes	Yes	Known	Known	NA	Neg	NA	NA	NA	Neg	NA	NA	NA	Neg	NA	Neg	NA	Neg	NA	MTB pos	NA	NA	NA	NA	NA	Pos	NA	Pos	NA	MTB complex	Pos	NA	Pos	NA	MTB complex
Viet Nam	4119	Yes	No	Yes	Yes	Known	Known	NA	Neg	NA	NA	NA	Neg	NA	NA	NA	Neg	NA	Neg	NA	Neg	NA	Invalid/error/no result	NA	NA	MTB neg	NA	NA	Pos	NA	Pos	NA	MTB complex	Neg	NA	Neg	NA	Not done/not applicable
Viet Nam	4120	Yes	No	Yes	Yes	Known	Known	NA	Neg	NA	NA	NA	Neg	NA	NA	NA	Neg	NA	Neg	NA	Neg	NA	MTB neg	NA	NA	NA	NA	NA	Neg	NA	Neg	NA	Not done/not applicable	Neg	NA	Neg	NA	Not done/not applicable
Viet Nam	4121	Yes	Yes	Yes	Yes	Known	Known	NA	Pos	441/AUR+	NA	NA	Pos	4384/AUR+	NA	NA	Pos	2+	Pos	2+	Pos	2+	MTB pos	NA	NA	NA	NA	NA	Pos	NA	Pos	NA	MTB complex	Pos	NA	Pos	NA	MTB complex
Viet Nam	4122	Yes	Yes	Yes	Yes	Known	Known	NA	Pos	7/AUR+	NA	NA	Pos	24/AUR+	NA	NA	Pos	1+	Pos	Scanty	Pos	Scanty	MTB pos	NA	NA	NA	NA	NA	Pos	NA	Pos	NA	MTB complex	Pos	NA	Pos	NA	MTB complex
Viet Nam	4123	Yes	No	Yes	Yes	Known	Known	NA	Neg	NA	NA	NA	Neg	NA	NA	NA	Neg	NA	Neg	NA	Neg	NA	MTB neg	NA	NA	NA	NA	NA	Neg	NA	Neg	NA	Not done/not applicable	Neg	NA	Neg	NA	Not done/not applicable
Viet Nam	4124	Yes	No	Yes	Yes	Known	Known	NA	Neg	NA	NA	NA	Neg	NA	NA	NA	Neg	NA	Neg	NA	Neg	NA	MTB neg	NA	NA	NA	NA	NA	Neg	NA	Neg	NA	Not done/not applicable	Neg	NA	Neg	NA	Not done/not applicable
Viet Nam	4125	Yes	Yes	Yes	Yes	Known	Known	NA	Neg	NA	NA	NA	Pos	2844/AUR+	NA	NA	Pos	3+	Pos	2+	Pos	2+	MTB pos	NA	NA	NA	NA	NA	Pos	NA	Pos	NA	MTB complex	Pos	NA	Pos	NA	MTB complex
Viet Nam	4126	Yes	Yes	Yes	Yes	Known	Known	NA	Pos	435/AUR+	NA	NA	Invalid	NA	Invalid	NA	Pos	3+	Pos	1+	Pos	2+	MTB pos	NA	NA	NA	NA	NA	Pos	NA	Pos	NA	MTB complex	Pos	NA	Pos	NA	MTB complex
Viet Nam	4127	Yes	No	Yes	Yes	Not known	Not known	Yes	Neg	NA	NA	NA	Pos	2/AUR+	NA	NA	Neg	NA	Neg	NA	Neg	NA	MTB neg	NA	NA	NA	NA	NA	Neg	NA	Neg	NA	Not done/not applicable	Neg	NA	Neg	NA	Not done/not applicable
Viet Nam	4128	Yes	Yes	Yes	Yes	Known	Known	NA	Pos	3/AUR+	NA	NA	Pos	65/AUR+	NA	NA	Pos	1+	Pos	1+	Pos	1+	MTB pos	NA	NA	NA	NA	NA	Pos	NA	Pos	NA	MTB complex	Pos	NA	Pos	NA	MTB complex
Viet Nam	4129	Yes	Yes	Yes	Yes	Known	Known	NA	Neg	NA	NA	NA	Neg	NA	NA	NA	Neg	NA	Neg	NA	Neg	NA	MTB pos	NA	NA	NA	NA	NA	Pos	NA	Pos	NA	MTB complex	Pos	NA	Pos	NA	MTB complex
Viet Nam	4130	Yes	Yes	Yes	Yes	Known	Known	NA	Pos	1/AUR+	NA	NA	Neg	NA	NA	NA	Pos	Scanty	Pos	Scanty	Neg	NA	MTB pos	NA	NA	NA	NA	NA	Pos	NA	Pos	NA	MTB complex	Pos	NA	Pos	NA	MTB complex
Viet Nam	4131	Yes	No	Yes	Yes	Known	Known	NA	Neg	NA	NA	NA	Neg	NA	NA	NA	Neg	NA	Neg	NA	Neg	NA	MTB neg	NA	NA	NA	NA	NA	Pos	NA	Neg	NA	Not MTB complex	Pos	NA	Neg	NA	Not MTB complex
Viet Nam	4132	Yes	Yes	Yes	Yes	Known	Known	Yes	Pos	2/AUR+	NA	NA	Pos	5/AUR+	NA	NA	Pos	1+	Pos	1+	Pos	1+	MTB pos	NA	NA	NA	NA	NA	Pos	NA	Pos	NA	MTB complex	Pos	NA	Pos	NA	MTB complex
Viet Nam	4133	Yes	Yes	Yes	Yes	Known	Known	NA	Pos	14/AUR+	NA	NA	Pos	20/AUR+	NA	NA	Pos	Scanty	Pos	1+	Pos	2+	MTB pos	NA	NA	NA	NA	NA	Pos	NA	Pos	NA	Not MTB complex	Pos	NA	Pos	NA	Not MTB complex
Viet Nam	4134	Yes	No	Yes	Yes	Known	Known	Yes	Neg	NA	NA	NA	Neg	NA	NA	NA	Neg	NA	Neg	NA	Neg	NA	MTB neg	NA	NA	NA	NA	NA	Neg	NA	Neg	NA	Not done/not applicable	Neg	NA	Neg	NA	Not done/not applicable
Viet Nam	4135	Yes	Yes	Yes	Yes	Known	Known	NA	Pos	1/AUR+	NA	NA	Pos	4/AUR+	NA	NA	Pos	Scanty	Pos	Scanty	Pos	Scanty	MTB pos	NA	NA	NA	NA	NA	Pos	NA	Pos	NA	MTB complex	Pos	NA	Pos	NA	MTB complex
Viet Nam	4136	Yes	No	Yes	Yes	Known	Known	NA	Neg	NA	NA	NA	Invalid	NA	Neg	NA	Neg	NA	Neg	NA	Neg	NA	MTB neg	NA	NA	NA	NA	NA	Neg	NA	Neg	NA	Not done/not applicable	Neg	NA	Neg	NA	Not done/not applicable
Viet Nam	4137	Yes	No	Yes	Yes	Known	Known	NA	Neg	NA	NA	NA	Neg	NA	NA	NA	Neg	NA	Neg	NA	Neg	NA	MTB neg	NA	NA	NA	NA	NA	Neg	NA	Neg	NA	Not done/not applicable	Neg	NA	Neg	NA	Not done/not applicable
Viet Nam	4138	Yes	Yes	Yes	Yes	Known	Known	Yes	Neg	NA	NA	NA	Neg	NA	NA	NA	Pos	Scanty	Neg	NA	Neg	NA	MTB neg	NA	NA	NA	NA	NA	Neg	NA	Neg	NA	Not done/not applicable	Pos	NA	Pos	NA	Not MTB complex
Viet Nam	4139	Yes	No	Yes	Yes	Known	Known	NA	Neg	NA	NA	NA	Neg	NA	NA	NA	Neg	NA	Neg	NA	Neg	NA	MTB neg	NA	NA	NA	NA	NA	Neg	NA	Neg	NA	Not done/not applicable	Neg	NA	Contaminated/lost	NA	Not done/not applicable
Viet Nam	4140	Yes	No	Yes	Yes	Known	Known	NA	Neg	NA	NA	NA	Neg	NA	NA	NA	Neg	NA	Neg	NA	Neg	NA	MTB neg	NA	NA	NA	NA	NA	Pos	NA	Pos	NA	Not MTB complex	Pos	NA	Pos	NA	Not MTB complex
Viet Nam	4141	Yes	No	Yes	Yes	Known	Known	NA	Neg	NA	NA	NA	Neg	NA	NA	NA	Neg	NA	Neg	NA	Neg	NA	MTB neg	NA	NA	NA	NA	NA	Pos	NA	Pos	NA	MTB complex	Pos	NA	Pos	NA	MTB complex
Viet Nam	4142	Yes	Yes	Yes	Yes	Known	Known	NA	Neg	NA	NA	NA	Neg	NA	NA	NA	Neg	NA	Neg	NA	Neg	NA	MTB pos	NA	NA	NA	NA	NA	Pos	NA	Neg	NA	MTB complex	Pos	NA	Neg	NA	MTB complex
Viet Nam	4143	Yes	Yes	Yes	Yes	Known	Known	NA	Neg	NA	NA	NA	Pos	4/AUR+	NA	NA	Pos	Scanty	Pos	Scanty	Pos	Scanty	MTB pos	NA	NA	NA	NA	NA	Pos	NA	Pos	NA	MTB complex	Pos	NA	Pos	NA	MTB complex
Viet Nam	4144	Yes	Yes	Yes	Yes	Known	Known	NA	Pos	3201/AUR+	NA	NA	Pos	29565/AUR+	NA	NA	Pos	3+	Pos	3+	Pos	2+	MTB pos	NA	NA	NA	NA	NA	Pos	NA	Pos	NA	MTB complex	Pos	NA	Pos	NA	MTB complex
Viet Nam	4145	Yes	Yes	Yes	Yes	Known	Known	NA	Pos	657/AUR+	NA	NA	Pos	1427/AUR+	NA	NA	Pos	3+	Pos	3+	Pos	2+	MTB pos	NA	NA	NA	NA	NA	Pos	NA	Pos	NA	MTB complex	Pos	NA	Pos	NA	MTB complex
Viet Nam	4146	Yes	Yes	Yes	Yes	Known	Known	NA	Pos	2/AUR+	NA	NA	Pos	10/AUR+	NA	NA	Pos	Scanty	Pos	Scanty	Neg	NA	MTB pos	NA	NA	NA	NA	NA	Pos	NA	Pos	NA	MTB complex	Pos	NA	Pos	NA	MTB complex
Viet Nam	4147	Yes	No	Yes	Yes	Known	Known	NA	Invalid	NA	Neg	NA	Neg	NA	NA	NA	Neg	NA	Neg	NA	Neg	NA	MTB neg	NA	NA	NA	NA	NA	Pos	NA	Pos	NA	MTB complex	Pos	NA	Pos	NA	MTB complex
Viet Nam	4148	Yes	No	Yes	Yes	Known	Known	NA	Neg	NA	NA	NA	Neg	NA	NA	NA	Neg	NA	Neg	NA	Neg	NA	MTB neg	NA	NA	NA	NA	NA	Pos	NA	Pos	NA	MTB complex	Pos	NA	Pos	NA	MTB complex
Viet Nam	4149	Yes	Yes	Yes	Yes	Known	Known	NA	Pos	215/AUR+	NA	NA	Pos	546/AUR+	NA	NA	Pos	2+	Pos	2+	Pos	1+	MTB pos	NA	NA	NA	NA	NA	Pos	NA	Pos	NA	MTB complex	Pos	NA	Pos	NA	MTB complex
Viet Nam	4150	Yes	No	Yes	Yes	Not known	Known	Yes	Neg	NA	NA	NA	Neg	NA	NA	NA	Neg	NA	Neg	NA	Neg	NA	MTB neg	NA	NA	NA	NA	NA	Neg	NA	Neg	NA	Not done/not applicable	Neg	NA	Neg	NA	Not done/not applicable
Viet Nam	4151	Yes	Yes	Yes	Yes	Known	Known	NA	Pos	5/AUR+	NA	NA	Pos	24/AUR+	NA	NA	Pos	1+	Pos	1+	Pos	2+	MTB pos	NA	NA	NA	NA	NA	Pos	NA	Pos	NA	MTB complex	Pos	NA	Pos	NA	MTB complex
Viet Nam	4152	Yes	Yes	Yes	Yes	Known	Known	NA	Neg	NA	NA	NA	Neg	NA	NA	NA	Pos	Scanty	Pos	Scanty	Pos	Scanty	MTB pos	NA	NA	NA	NA	NA	Pos	NA	Pos	NA	MTB complex	Pos	NA	Pos	NA	MTB complex
Viet Nam	4153	Yes	No	Yes	Yes	Known	Known	NA	Neg	NA	NA	NA	Neg	NA	NA	NA	Neg	NA	Neg	NA	Neg	NA	MTB neg	NA	NA	NA	NA	NA	Neg	NA	Neg	NA	Not done/not applicable	Neg	NA	Neg	NA	Not done/not applicable
Viet Nam	4154	Yes	Yes	Yes	Yes	Known	Known	NA	Neg	NA	NA	NA	Pos	1/AUR+	NA	NA	Pos	Scanty	Pos	Scanty	Pos	Scanty	MTB pos	NA	NA	NA	NA	NA	Pos	NA	Pos	NA	MTB complex	Pos	NA	Pos	NA	MTB complex
Viet Nam	4155	Yes	Yes	Yes	Yes	Known	Known	NA	Pos	2/AUR+	NA	NA	Neg	NA	NA	NA	Neg	NA	Neg	NA	Neg	NA	MTB pos	NA	NA	NA	NA	NA	Pos	NA	Pos	NA	MTB complex	Pos	NA	Pos	NA	MTB complex
Viet Nam	4156	Yes	Yes	Yes	Yes	Known	Known	Yes	Neg	NA	NA	NA	Neg	NA	NA	NA	Neg	NA	Neg	NA	Neg	NA	MTB neg	NA	NA	NA	NA	NA	Neg	NA	Neg	NA	Not done/not applicable	Pos	NA	Pos	NA	MTB complex
Viet Nam	4157	Yes	Yes	Yes	Yes	Known	Known	NA	Pos	992/AUR+	NA	NA	Pos	2323/AUR+	NA	NA	Pos	3+	Pos	3+	Pos	3+	MTB pos	NA	NA	NA	NA	NA	Pos	NA	Pos	NA	MTB complex	Pos	NA	Pos	NA	MTB complex
Viet Nam	4158	Yes	Yes	Yes	Yes	Known	Known	NA	Pos	41/AUR+	NA	NA	Pos	192/AUR+	NA	NA	Pos	2+	Pos	2+	Pos	1+	MTB pos	NA	NA	NA	NA	NA	Pos	NA	Pos	NA	MTB complex	Pos	NA	Pos	NA	MTB complex
Viet Nam	4159	Yes	No	Yes	Yes	Known	Known	NA	Neg	NA	NA	NA	Pos	1/AUR+	NA	NA	Neg	NA	Neg	NA	Neg	NA	MTB neg	NA	NA	NA	NA	NA	Neg	NA	Neg	NA	Not done/not applicable	Neg	NA	Neg	NA	Not done/not applicable
Viet Nam	4160	Yes	No	Yes	Yes	Known	Known	Yes	Neg	NA	NA	NA	Neg	NA	NA	NA	Neg	NA	Neg	NA	Neg	NA	MTB neg	NA	NA	NA	NA	NA	Neg	NA	Neg	NA	Not done/not applicable	Neg	NA	Neg	NA	Not done/not applicable
Viet Nam	4161	Yes	Yes	Yes	Yes	Known	Known	NA	Pos	18/AUR+	NA	NA	Pos	4465/AUR+	NA	NA	Pos	3+	Pos	3+	Pos	2+	MTB pos	NA	NA	NA	NA	NA	Pos	NA	Contaminated/lost	NA	MTB complex	Pos	NA	Contaminated/lost	NA	MTB complex
Viet Nam	4162	Yes	No	Yes	Yes	Known	Known	NA	Neg	NA	NA	NA	Neg	NA	NA	NA	Neg	NA	Neg	NA	Neg	NA	MTB neg	NA	NA	NA	NA	NA	Pos	NA	Neg	NA	Not MTB complex	Neg	NA	Neg	NA	Not done/not applicable
Viet Nam	4163	Yes	Yes	Yes	Yes	Known	Known	NA	Neg	NA	NA	NA	Pos	1546/AUR+	NA	NA	Pos	2+	Pos	1+	Pos	1+	MTB pos	NA	NA	NA	NA	NA	Pos	NA	Pos	NA	MTB complex	Pos	NA	Contaminated/lost	NA	MTB complex
Viet Nam	4164	Yes	No	Yes	Yes	Known	Known	NA	Neg	NA	NA	NA	Neg	NA	NA	NA	Neg	NA	Neg	NA	Neg	NA	MTB neg	NA	NA	NA	NA	NA	Pos	NA	Neg	NA	Not MTB complex	Pos	NA	Pos	NA	Not MTB complex
Viet Nam	4165	Yes	No	Yes	Yes	Known	Known	NA	Neg	NA	NA	NA	Neg	NA	NA	NA	Neg	NA	Neg	NA	Neg	NA	MTB neg	NA	NA	NA	NA	NA	Pos	NA	Pos	NA	Not MTB complex	Pos	NA	Pos	NA	Not MTB complex
Viet Nam	4166	Yes	Yes	Yes	Yes	Known	Known	NA	Neg	NA	NA	NA	Neg	NA	NA	NA	Pos	Scanty	Pos	Scanty	Pos	Scanty	MTB pos	NA	NA	NA	NA	NA	Pos	NA	Pos	NA	MTB complex	Pos	NA	Contaminated/lost	NA	MTB complex
Viet Nam	4167	Yes	No	Yes	Yes	Known	Known	Yes	Neg	NA	NA	NA	Neg	NA	NA	NA	Neg	NA	Neg	NA	Neg	NA	MTB neg	NA	NA	NA	NA	NA	Neg	NA	Neg	NA	Not done/not applicable	Neg	NA	Neg	NA	Not done/not applicable
Viet Nam	4168	Yes	Yes	Yes	Yes	Known	Known	NA	Pos	2/AUR+	NA	NA	Pos	10/AUR+	NA	NA	Pos	1+	Pos	Scanty	Pos	1+	MTB pos	NA	NA	NA	NA	NA	Pos	NA	Pos	NA	MTB complex	Pos	NA	Pos	NA	MTB complex
Viet Nam	4169	Yes	No	Yes	Yes	Known	Known	NA	Neg	NA	NA	NA	Neg	NA	NA	NA	Neg	NA	Neg	NA	Neg	NA	MTB neg	NA	NA	NA	NA	NA	Pos	NA	Pos	NA	Not MTB complex	Pos	NA	Pos	NA	Not MTB complex
Viet Nam	4170	Yes	Yes	Yes	Yes	Known	Known	NA	Pos	46/AUR+	NA	NA	Pos	1214/AUR+	NA	NA	Pos	2+	Pos	2+	Pos	2+	MTB pos	NA	NA	NA	NA	NA	Pos	NA	Pos	NA	MTB complex	Pos	NA	Pos	NA	MTB complex
Viet Nam	4171	Yes	No	Yes	Yes	Known	Known	NA	Neg	NA	NA	NA	Neg	NA	NA	NA	Neg	NA	Neg	NA	Neg	NA	MTB neg	NA	NA	NA	NA	NA	Pos	NA	Pos	NA	MTB complex	Pos	NA	Pos	NA	MTB complex
Viet Nam	4172	Yes	Yes	Yes	Yes	Not known	Known	Yes	Neg	NA	NA	NA	Neg	NA	NA	NA	Pos	Scanty	Pos	Scanty	Pos	Scanty	MTB pos	NA	NA	NA	NA	NA	Pos	NA	Pos	NA	MTB complex	Pos	NA	Pos	NA	MTB complex
Viet Nam	4173	Yes	Yes	Yes	Yes	Known	Known	NA	Neg	NA	NA	NA	Pos	30/AUR+	NA	NA	Pos	1+	Pos	1+	Pos	1+	MTB pos	NA	NA	NA	NA	NA	Pos	NA	Pos	NA	MTB complex	Pos	NA	Pos	NA	MTB complex
Viet Nam	4174	Yes	Yes	Yes	Yes	Known	Known	NA	Neg	NA	NA	NA	Neg	NA	NA	NA	Neg	NA	Neg	NA	Neg	NA	MTB neg	NA	NA	NA	NA	NA	Neg	NA	Neg	NA	Not done/not applicable	Neg	NA	Neg	NA	Not done/not applicable
Viet Nam	4175	Yes	Yes	Yes	Yes	Known	Known	NA	Pos	10/AUR+	NA	NA	Pos	11/AUR+	NA	NA	Pos	1+	Pos	1+	Pos	1+	MTB pos	NA	NA	NA	NA	NA	Pos	NA	Pos	NA	MTB complex	Pos	NA	Pos	NA	MTB complex
Viet Nam	4176	Yes	No	Yes	Yes	Known	Known	NA	Invalid	NA	Neg	NA	Neg	NA	NA	NA	Neg	NA	Neg	NA	Neg	NA	MTB neg	NA	NA	NA	NA	NA	Pos	NA	Pos	NA	MTB complex	Neg	NA	Neg	NA	Not done/not applicable
Viet Nam	4177	Yes	No	Yes	Yes	Known	Known	NA	Neg	NA	NA	NA	Neg	NA	NA	NA	Neg	NA	Neg	NA	Neg	NA	MTB pos	NA	NA	NA	NA	NA	Pos	NA	Pos	NA	MTB complex	Pos	NA	Pos	NA	MTB complex
Viet Nam	4178	Yes	Yes	Yes	Yes	Known	Known	NA	Pos	82/AUR+	NA	NA	Pos	53/AUR+	NA	NA	Pos	1+	Pos	1+	Pos	1+	MTB pos	NA	NA	NA	NA	NA	Pos	NA	Pos	NA	MTB complex	Pos	NA	Pos	NA	MTB complex
Viet Nam	4179	Yes	Yes	Yes	Yes	Known	Known	NA	Pos	1/AUR+	NA	NA	Pos	4/AUR+	NA	NA	Pos	1+	Pos	1+	Pos	1+	MTB neg	NA	NA	NA	NA	NA	Pos	NA	Pos	NA	Not MTB complex	Pos	NA	Pos	NA	Not MTB complex
Viet Nam	4180	Yes	Yes	Yes	Yes	Known	Known	NA	Pos	6/AUR+	NA	NA	Pos	9/AUR+	NA	NA	Pos	1+	Pos	1+	Pos	Scanty	MTB pos	NA	NA	NA	NA	NA	Pos	NA	Pos	NA	MTB complex	Pos	NA	Pos	NA	MTB complex
Viet Nam	4181	Yes	Yes	Yes	Yes	Known	Known	NA	Pos	1480/AUR+	NA	NA	Pos	18010/AUR+	NA	NA	Pos	3+	Pos	3+	Pos	3+	MTB pos	NA	NA	NA	NA	NA	Pos	NA	Pos	NA	MTB complex	Pos	NA	Pos	NA	MTB complex
Viet Nam	4182	Yes	Yes	Yes	Yes	Known	Known	NA	Pos	26/AUR+	NA	NA	Pos	262/AUR+	NA	NA	Pos	2+	Pos	1+	Pos	1+	MTB pos	NA	NA	NA	NA	NA	Pos	NA	Pos	NA	MTB complex	Pos	NA	Pos	NA	MTB complex
Viet Nam	4183	Yes	Yes	Yes	Yes	Not known	Not known	Yes	Neg	NA	NA	NA	Pos	1/AUR+	NA	NA	Pos	Scanty	Pos	Scanty	Pos	Scanty	MTB pos	NA	NA	NA	NA	NA	Pos	NA	Pos	NA	MTB complex	Pos	NA	Pos	NA	MTB complex
Viet Nam	4184	Yes	No	Yes	Yes	Known	Known	Yes	Invalid	NA	Neg	NA	Neg	NA	NA	NA	Neg	NA	Neg	NA	Neg	NA	MTB neg	NA	NA	NA	NA	NA	Neg	NA	Neg	NA	Not done/not applicable	Neg	NA	Neg	NA	Not done/not applicable
Viet Nam	4185	Yes	No	Yes	Yes	Known	Known	NA	Neg	NA	NA	NA	Neg	NA	NA	NA	Neg	NA	Neg	NA	Neg	NA	MTB neg	NA	NA	NA	NA	NA	Neg	NA	Neg	NA	Not done/not applicable	Neg	NA	Neg	NA	Not done/not applicable
Viet Nam	4186	Yes	Yes	Yes	Yes	Known	Known	Yes	Neg	NA	NA	NA	Pos	5/AUR+	NA	NA	Pos	Scanty	Pos	Scanty	Pos	Scanty	MTB neg	NA	NA	NA	NA	NA	Pos	NA	Pos	NA	Not MTB complex	Pos	NA	Pos	NA	Not MTB complex
Viet Nam	4187	Yes	Yes	Yes	Yes	Known	Known	Yes	Invalid	NA	Neg	NA	Neg	NA	NA	NA	Neg	NA	Neg	NA	Neg	NA	MTB neg	NA	NA	NA	NA	NA	Neg	NA	Neg	NA	Not done/not applicable	Pos	NA	Pos	NA	MTB complex
Viet Nam	4188	Yes	Yes	Yes	Yes	Known	Known	NA	Neg	NA	NA	NA	Neg	NA	NA	NA	Neg	NA	Neg	NA	Neg	NA	MTB neg	NA	NA	NA	NA	NA	Neg	NA	Neg	NA	Not done/not applicable	Pos	NA	Neg	NA	Not MTB complex
Viet Nam	4189	Yes	Yes	Yes	Yes	Known	Known	NA	Pos	241/AUR+	NA	NA	Pos	4681/AUR+	NA	NA	Pos	3+	Pos	2+	Pos	3+	MTB pos	NA	NA	NA	NA	NA	Pos	NA	Pos	NA	MTB complex	Pos	NA	Pos	NA	MTB complex
Viet Nam	4190	Yes	Yes	Yes	Yes	Known	Known	NA	Pos	200/AUR+	NA	NA	Pos	2790/AUR+	NA	NA	Pos	3+	Pos	3+	Pos	2+	MTB pos	NA	NA	NA	NA	NA	Pos	NA	Pos	NA	MTB complex	Pos	NA	Pos	NA	MTB complex
Viet Nam	4191	Yes	No	Yes	Yes	Known	Known	NA	Neg	NA	NA	NA	Neg	NA	NA	NA	Neg	NA	Neg	NA	Neg	NA	MTB neg	NA	NA	NA	NA	NA	Neg	NA	Neg	NA	Not done/not applicable	Pos	NA	Pos	NA	MTB complex
Viet Nam	4192	Yes	Yes	Yes	Yes	Known	Known	NA	Neg	NA	NA	NA	Neg	NA	NA	NA	Neg	NA	Neg	NA	Neg	NA	MTB neg	NA	NA	NA	NA	NA	Neg	NA	Neg	NA	Not done/not applicable	Neg	NA	Neg	NA	Not done/not applicable
Viet Nam	4193	Yes	Yes	Yes	Yes	Not known	Not known	Yes	Pos	4195/AUR+	NA	NA	Pos	5443/AUR+	NA	NA	Pos	3+	Pos	3+	Pos	3+	MTB pos	NA	NA	NA	NA	NA	Pos	NA	Pos	NA	MTB complex	Pos	NA	Pos	NA	MTB complex
Viet Nam	4194	Yes	No	Yes	Yes	Known	Known	NA	Neg	NA	NA	NA	Neg	NA	NA	NA	Neg	NA	Neg	NA	Neg	NA	MTB neg	NA	NA	NA	NA	NA	Neg	NA	Neg	NA	Not done/not applicable	Pos	NA	Pos	NA	MTB complex
Viet Nam	4195	Yes	No	Yes	Yes	Known	Known	NA	Neg	NA	NA	NA	Neg	NA	NA	NA	Neg	NA	Neg	NA	Neg	NA	MTB neg	NA	NA	NA	NA	NA	Pos	NA	Neg	NA	Not MTB complex	Pos	NA	Neg	NA	Not MTB complex
Viet Nam	4196	Yes	No	Yes	Yes	Known	Known	NA	Neg	NA	NA	NA	Neg	NA	NA	NA	Neg	NA	Neg	NA	Neg	NA	MTB neg	NA	NA	NA	NA	NA	Contaminated/lost	NA	Neg	NA	Not done/not applicable	Neg	NA	Neg	NA	Not done/not applicable
Viet Nam	4197	Yes	Yes	Yes	Yes	Known	Known	NA	Neg	NA	NA	NA	Neg	NA	NA	NA	Neg	NA	Neg	NA	Neg	NA	MTB neg	NA	NA	NA	NA	NA	Neg	NA	Neg	NA	Not done/not applicable	Pos	NA	Pos	NA	MTB complex
Viet Nam	4198	Yes	No	Yes	Yes	Known	Known	NA	Pos	2/AUR+	NA	NA	Neg	NA	NA	NA	Neg	NA	Neg	NA	Neg	NA	MTB neg	NA	NA	NA	NA	NA	Neg	NA	Neg	NA	Not done/not applicable	Neg	NA	Neg	NA	Not done/not applicable
Viet Nam	4199	Yes	No	Yes	Yes	Known	Known	Yes	Neg	NA	NA	NA	Neg	NA	NA	NA	Neg	NA	Neg	NA	Neg	NA	MTB neg	NA	NA	NA	NA	NA	Pos	NA	Neg	NA	Not MTB complex	Neg	NA	Neg	NA	Not done/not applicable
Viet Nam	4200	Yes	Yes	Yes	Yes	Known	Known	NA	Neg	NA	NA	NA	Neg	NA	NA	NA	Neg	NA	Neg	NA	Neg	NA	MTB pos	NA	NA	NA	NA	NA	Neg	NA	Neg	NA	Not done/not applicable	Neg	NA	Neg	NA	Not done/not applicable
Viet Nam	4201	Yes	Yes	Yes	Yes	Known	Known	NA	Neg	NA	NA	NA	Neg	NA	NA	NA	Neg	NA	Neg	NA	Neg	NA	MTB pos	NA	NA	NA	NA	NA	Pos	NA	Pos	NA	MTB complex	Pos	NA	Neg	NA	MTB complex
Viet Nam	4202	Yes	Yes	Yes	Yes	Known	Known	NA	Neg	NA	NA	NA	Neg	NA	NA	NA	Neg	NA	Pos	Scanty	Neg	NA	MTB pos	NA	NA	NA	NA	NA	Pos	NA	Pos	NA	MTB complex	Pos	NA	Pos	NA	MTB complex
Viet Nam	4203	Yes	Yes	Yes	Yes	Known	Known	NA	Neg	NA	NA	NA	Pos	26/AUR+	NA	NA	Pos	Scanty	Pos	Scanty	Pos	Scanty	MTB pos	NA	NA	NA	NA	NA	Pos	NA	Pos	NA	MTB complex	Pos	NA	Pos	NA	MTB complex
Viet Nam	4204	Yes	Yes	Yes	Yes	Known	Known	Yes	Neg	NA	NA	NA	Pos	1/AUR+	NA	NA	Pos	Scanty	Pos	Scanty	Neg	NA	MTB pos	NA	NA	NA	NA	NA	Pos	NA	Pos	NA	MTB complex	Pos	NA	Pos	NA	MTB complex
Viet Nam	4205	Yes	No	Yes	Yes	Known	Known	NA	Neg	NA	NA	NA	Neg	NA	NA	NA	Neg	NA	Neg	NA	Neg	NA	Invalid/error/no result	NA	NA	NA	NA	NA	Pos	NA	Pos	NA	Not MTB complex	Pos	NA	Pos	NA	Not MTB complex
Viet Nam	4206	Yes	Yes	Yes	Yes	Known	Known	NA	Pos	1/AUR+	NA	NA	Neg	NA	NA	NA	Pos	Scanty	Pos	Scanty	Pos	Scanty	MTB pos	NA	NA	NA	NA	NA	Pos	NA	Pos	NA	MTB complex	Pos	NA	Pos	NA	MTB complex
Viet Nam	4207	Yes	No	Yes	Yes	Known	Known	NA	Neg	NA	NA	NA	Neg	NA	NA	NA	Neg	NA	Neg	NA	Neg	NA	MTB neg	NA	NA	NA	NA	NA	Neg	NA	Neg	NA	Not done/not applicable	Neg	NA	Neg	NA	Not done/not applicable
Viet Nam	4208	Yes	Yes	Yes	Yes	Known	Known	NA	Pos	101/AUR+	NA	NA	Pos	762/AUR+	NA	NA	Pos	2+	Pos	2+	Pos	2+	MTB pos	NA	NA	NA	NA	NA	Pos	NA	Pos	NA	MTB complex	Pos	NA	Pos	NA	MTB complex
Viet Nam	4209	Yes	Yes	Yes	Yes	Known	Known	NA	Pos	18/AUR+	NA	NA	Pos	10103/AUR+	NA	NA	Pos	3+	Pos	3+	Pos	3+	MTB pos	NA	NA	NA	NA	NA	Pos	NA	Pos	NA	MTB complex	Pos	NA	Pos	NA	MTB complex
Viet Nam	4210	Yes	No	Yes	Yes	Known	Known	NA	Neg	NA	NA	NA	Neg	NA	NA	NA	Neg	NA	Neg	NA	Neg	NA	MTB neg	NA	NA	NA	NA	NA	Neg	NA	Neg	NA	Not done/not applicable	Neg	NA	Neg	NA	Not done/not applicable
Viet Nam	4211	Yes	Yes	Yes	Yes	Known	Known	NA	Pos	75/AUR+	NA	NA	Pos	1571/AUR+	NA	NA	Pos	2+	Neg	NA	Pos	1+	MTB pos	NA	NA	NA	NA	NA	Pos	NA	Pos	NA	MTB complex	Pos	NA	Pos	NA	MTB complex
Viet Nam	4212	Yes	No	Yes	Yes	Known	Known	NA	Neg	NA	NA	NA	Neg	NA	NA	NA	Neg	NA	Neg	NA	Neg	NA	MTB neg	NA	NA	NA	NA	NA	Neg	NA	Neg	NA	Not done/not applicable	Neg	NA	Contaminated/lost	NA	Not done/not applicable
Viet Nam	4213	Yes	No	Yes	Yes	Known	Known	NA	Pos	1/AUR+	NA	NA	Neg	NA	NA	NA	Neg	NA	Neg	NA	Neg	NA	MTB neg	NA	NA	NA	NA	NA	Pos	NA	Pos	NA	MTB complex	Pos	NA	Pos	NA	MTB complex
Viet Nam	4214	Yes	Yes	Yes	Yes	Known	Known	NA	Invalid	NA	Neg	NA	Pos	2/AUR+	NA	NA	Neg	NA	Neg	NA	Neg	NA	MTB pos	NA	NA	NA	NA	NA	Pos	NA	Pos	NA	MTB complex	Pos	NA	Pos	NA	MTB complex
Viet Nam	4215	Yes	Yes	Yes	Yes	Known	Known	NA	Pos	312/AUR+	NA	NA	Pos	3062/AUR+	NA	NA	Pos	2+	Pos	2+	Pos	2+	MTB pos	NA	NA	NA	NA	NA	Pos	NA	Pos	NA	MTB complex	Pos	NA	Pos	NA	MTB complex
Viet Nam	4216	Yes	Yes	Yes	Yes	Known	Known	NA	Invalid	NA	Pos	2/AUR+	Pos	1/AUR+	NA	NA	Pos	Scanty	Pos	Scanty	Pos	Scanty	MTB pos	NA	NA	NA	NA	NA	Pos	NA	Pos	NA	MTB complex	Pos	NA	Pos	NA	MTB complex
Viet Nam	4217	Yes	Yes	Yes	Yes	Known	Known	NA	Neg	NA	NA	NA	Neg	NA	NA	NA	Pos	Scanty	Pos	Scanty	Pos	Scanty	MTB pos	NA	NA	NA	NA	NA	Pos	NA	Pos	NA	MTB complex	Pos	NA	Pos	NA	MTB complex
Viet Nam	4218	Yes	Yes	Yes	Yes	Known	Known	NA	Pos	5/AUR+	NA	NA	Pos	90/AUR+	NA	NA	Pos	1+	Pos	Scanty	Pos	1+	MTB pos	NA	NA	NA	NA	NA	Pos	NA	Pos	NA	MTB complex	Pos	NA	Pos	NA	MTB complex
Viet Nam	4219	Yes	No	Yes	Yes	Known	Known	NA	Neg	NA	NA	NA	Neg	NA	NA	NA	Neg	NA	Neg	NA	Neg	NA	MTB neg	NA	NA	NA	NA	NA	Contaminated/lost	NA	Neg	NA	Not done/not applicable	Pos	NA	Neg	NA	Not MTB complex
Viet Nam	4220	Yes	Yes	Yes	Yes	Known	Known	NA	Neg	NA	NA	NA	Pos	2/AUR+	NA	NA	Pos	Scanty	Pos	Scanty	Pos	Scanty	MTB pos	NA	NA	NA	NA	NA	Pos	NA	Pos	NA	MTB complex	Pos	NA	Pos	NA	MTB complex
Viet Nam	4221	Yes	No	Yes	Yes	Known	Known	NA	Pos	1/AUR+	NA	NA	Neg	NA	NA	NA	Neg	NA	Neg	NA	Neg	NA	MTB neg	NA	NA	NA	NA	NA	Neg	NA	Neg	NA	Not done/not applicable	Neg	NA	Neg	NA	Not done/not applicable
Viet Nam	4222	Yes	Yes	Yes	Yes	Known	Known	NA	Pos	702/AUR+	NA	NA	Pos	6303/AUR+	NA	NA	Pos	3+	Pos	3+	Pos	3+	MTB pos	NA	NA	NA	NA	NA	Pos	NA	Pos	NA	MTB complex	Pos	NA	Pos	NA	MTB complex
Viet Nam	4223	Yes	Yes	Yes	Yes	Known	Known	NA	Neg	NA	NA	NA	Pos	16/AUR+	NA	NA	Pos	1+	Pos	Scanty	Pos	1+	MTB pos	NA	NA	NA	NA	NA	Pos	NA	Pos	NA	MTB complex	Pos	NA	Pos	NA	MTB complex
Viet Nam	4224	Yes	Yes	Yes	Yes	Known	Known	NA	Neg	NA	NA	NA	Pos	7/AUR+	NA	NA	Pos	1+	Pos	Scanty	Pos	Scanty	MTB pos	NA	NA	NA	NA	NA	Pos	NA	Pos	NA	MTB complex	Pos	NA	Pos	NA	MTB complex
Viet Nam	4225	Yes	No	Yes	Yes	Known	Known	NA	Pos	1/AUR+	NA	NA	Pos	3/AUR+	NA	NA	Neg	NA	Neg	NA	Neg	NA	MTB neg	NA	NA	NA	NA	NA	Neg	NA	Contaminated/lost	NA	Not done/not applicable	Neg	NA	Contaminated/lost	NA	Not done/not applicable
Viet Nam	4226	Yes	Yes	Yes	Yes	Known	Known	Yes	Neg	NA	NA	NA	Neg	NA	NA	NA	Pos	Scanty	Pos	1+	Pos	Scanty	MTB neg	NA	NA	NA	NA	NA	Pos	NA	Pos	NA	Not MTB complex	Pos	NA	Pos	NA	Not MTB complex
Viet Nam	4227	Yes	Yes	Yes	Yes	Known	Known	NA	Pos	21/AUR+	NA	NA	Pos	319/AUR+	NA	NA	Pos	2+	Pos	2+	Pos	3+	MTB pos	NA	NA	NA	NA	NA	Pos	NA	Pos	NA	MTB complex	Pos	NA	Pos	NA	MTB complex
Viet Nam	4228	Yes	Yes	Yes	Yes	Known	Known	NA	Pos	1/AUR+	NA	NA	Pos	68/AUR+	NA	NA	Pos	1+	Pos	1+	Pos	1+	MTB pos	NA	NA	NA	NA	NA	Pos	NA	Pos	NA	MTB complex	Pos	NA	Pos	NA	MTB complex
Viet Nam	4229	Yes	No	Yes	Yes	Known	Known	NA	Neg	NA	NA	NA	Neg	NA	NA	NA	Neg	NA	Neg	NA	Neg	NA	MTB neg	NA	NA	NA	NA	NA	Neg	NA	Neg	NA	Not done/not applicable	Neg	NA	Neg	NA	Not done/not applicable
Viet Nam	4230	Yes	Yes	Yes	Yes	Known	Known	NA	Pos	3/AUR+	NA	NA	Pos	716/AUR+	NA	NA	Pos	2+	Pos	1+	Pos	1+	MTB pos	NA	NA	NA	NA	NA	Pos	NA	Pos	NA	MTB complex	Pos	NA	Pos	NA	MTB complex
Viet Nam	4231	Yes	No	Yes	Yes	Known	Known	Yes	Neg	NA	NA	NA	Neg	NA	NA	NA	Neg	NA	Neg	NA	Neg	NA	MTB neg	NA	NA	NA	NA	NA	Pos	NA	Pos	NA	MTB complex	Pos	NA	Pos	NA	MTB complex
Viet Nam	4232	Yes	Yes	Yes	Yes	Known	Known	NA	Pos	691/AUR+	NA	NA	Pos	4448/AUR+	NA	NA	Pos	2+	Pos	2+	Pos	2+	MTB pos	NA	NA	NA	NA	NA	Pos	NA	Pos	NA	MTB complex	Pos	NA	Pos	NA	MTB complex
Viet Nam	4233	Yes	No	Yes	Yes	Known	Known	NA	Neg	NA	NA	NA	Pos	1/AUR+	NA	NA	Neg	NA	Neg	NA	Neg	NA	MTB neg	NA	NA	NA	NA	NA	Pos	NA	Neg	NA	Not MTB complex	Neg	NA	Neg	NA	Not done/not applicable
Viet Nam	4234	Yes	Yes	Yes	Yes	Known	Known	NA	Pos	1/AUR+	NA	NA	Neg	NA	NA	NA	Pos	Scanty	Pos	Scanty	Neg	NA	MTB pos	NA	NA	NA	NA	NA	Pos	NA	Pos	NA	MTB complex	Pos	NA	Pos	NA	MTB complex
Viet Nam	4235	Yes	Yes	Yes	Yes	Known	Known	NA	Pos	10/AUR+	NA	NA	Pos	5/AUR+	NA	NA	Pos	1+	Pos	1+	Pos	1+	MTB pos	NA	NA	NA	NA	NA	Pos	NA	Pos	NA	MTB complex	Pos	NA	Pos	NA	MTB complex
Viet Nam	4236	Yes	No	Yes	Yes	Known	Known	NA	Neg	NA	NA	NA	Neg	NA	NA	NA	Neg	NA	Neg	NA	Neg	NA	MTB neg	NA	NA	NA	NA	NA	Neg	NA	Neg	NA	Not done/not applicable	Neg	NA	Neg	NA	Not done/not applicable
Viet Nam	4237	Yes	No	Yes	Yes	Known	Known	NA	Neg	NA	NA	NA	Neg	NA	NA	NA	Neg	NA	Neg	NA	Neg	NA	MTB neg	NA	NA	NA	NA	NA	Neg	NA	Neg	NA	Not done/not applicable	Neg	NA	Neg	NA	Not done/not applicable
Viet Nam	4238	Yes	No	Yes	Yes	Known	Known	NA	Neg	NA	NA	NA	Neg	NA	NA	NA	Neg	NA	Neg	NA	Neg	NA	MTB neg	NA	NA	NA	NA	NA	Pos	NA	Pos	NA	MTB complex	Pos	NA	Pos	NA	MTB complex
Viet Nam	4239	Yes	Yes	Yes	Yes	Known	Known	NA	Pos	5/AUR+	NA	NA	Pos	49/AUR+	NA	NA	Pos	1+	Pos	1+	Pos	1+	MTB pos	NA	NA	NA	NA	NA	Pos	NA	Pos	NA	MTB complex	Pos	NA	Pos	NA	MTB complex
Viet Nam	4240	Yes	Yes	Yes	Yes	Known	Known	NA	Invalid	NA	Invalid	NA	Pos	1/AUR+	NA	NA	Pos	Scanty	Pos	Scanty	Neg	NA	MTB pos	NA	NA	NA	NA	NA	Pos	NA	Pos	NA	MTB complex	Neg	NA	Pos	NA	MTB complex
Viet Nam	4241	Yes	No	Yes	Yes	Known	Known	NA	Neg	NA	NA	NA	Neg	NA	NA	NA	Neg	NA	Neg	NA	Neg	NA	MTB neg	NA	NA	NA	NA	NA	Neg	NA	Neg	NA	Not done/not applicable	Neg	NA	Neg	NA	Not done/not applicable
Viet Nam	4242	Yes	Yes	Yes	Yes	Known	Known	NA	Pos	161/AUR+	NA	NA	Pos	3438/AUR+	NA	NA	Pos	3+	Pos	3+	Pos	3+	MTB pos	NA	NA	NA	NA	NA	Pos	NA	Pos	NA	MTB complex	Pos	NA	Pos	NA	MTB complex
Viet Nam	4243	Yes	No	Yes	Yes	Known	Known	NA	Neg	NA	NA	NA	Neg	NA	NA	NA	Neg	NA	Neg	NA	Neg	NA	MTB neg	NA	NA	NA	NA	NA	Neg	NA	Neg	NA	Not done/not applicable	Neg	NA	Neg	NA	Not done/not applicable
Viet Nam	4244	Yes	Yes	Yes	Yes	Known	Known	NA	Neg	NA	NA	NA	Neg	NA	NA	NA	Neg	NA	Neg	NA	Neg	NA	MTB pos	NA	NA	NA	NA	NA	Pos	NA	Pos	NA	Not MTB complex	Pos	NA	Pos	NA	MTB complex
Viet Nam	4245	Yes	Yes	Yes	Yes	Known	Known	NA	Neg	NA	NA	NA	Pos	1651/AUR+	NA	NA	Pos	3+	Pos	1+	Pos	1+	MTB pos	NA	NA	NA	NA	NA	Pos	NA	Pos	NA	MTB complex	Pos	NA	Pos	NA	MTB complex
Viet Nam	4246	Yes	Yes	Yes	Yes	Known	Known	NA	Pos	1/AUR+	NA	NA	Pos	420/AUR+	NA	NA	Pos	2+	Pos	1+	Pos	Scanty	MTB pos	NA	NA	NA	NA	NA	Pos	NA	Pos	NA	MTB complex	Pos	NA	Pos	NA	MTB complex
Viet Nam	4247	Yes	No	Yes	Yes	Known	Known	NA	Neg	NA	NA	NA	Neg	NA	NA	NA	Neg	NA	Neg	NA	Neg	NA	MTB neg	NA	NA	NA	NA	NA	Neg	NA	Neg	NA	Not done/not applicable	Neg	NA	Neg	NA	Not done/not applicable
Viet Nam	4248	Yes	Yes	Yes	Yes	Known	Known	Yes	Pos	4/AUR+	NA	NA	Pos	138/AUR+	NA	NA	Pos	1+	Pos	1+	Pos	1+	MTB pos	NA	NA	NA	NA	NA	Pos	NA	Pos	NA	MTB complex	Pos	NA	Pos	NA	MTB complex
Viet Nam	4249	Yes	Yes	Yes	Yes	Known	Known	NA	Pos	14/AUR+	NA	NA	Pos	51/AUR+	NA	NA	Pos	1+	Pos	1+	Pos	1+	MTB pos	NA	NA	NA	NA	NA	Pos	NA	Pos	NA	MTB complex	Pos	NA	Pos	NA	MTB complex
Viet Nam	4250	Yes	No	Yes	Yes	Known	Known	NA	Neg	NA	NA	NA	Neg	NA	NA	NA	Neg	NA	Neg	NA	Neg	NA	MTB neg	NA	NA	NA	NA	NA	Neg	NA	Neg	NA	Not done/not applicable	Neg	NA	Neg	NA	Not done/not applicable
Viet Nam	4251	Yes	Yes	Yes	Yes	Known	Known	NA	Neg	NA	NA	NA	Neg	NA	NA	NA	Pos	Scanty	Neg	NA	Pos	Scanty	MTB pos	NA	NA	NA	NA	NA	Pos	NA	Pos	NA	Not MTB complex	Pos	NA	Pos	NA	MTB complex
Viet Nam	4252	Yes	Yes	Yes	Yes	Known	Known	NA	Neg	NA	NA	NA	Pos	5/AUR+	NA	NA	Pos	1+	Pos	Scanty	Pos	Scanty	MTB pos	NA	NA	NA	NA	NA	Pos	NA	Pos	NA	MTB complex	Pos	NA	Pos	NA	MTB complex
Viet Nam	4253	Yes	No	Yes	Yes	Known	Known	NA	Neg	NA	NA	NA	Neg	NA	NA	NA	Neg	NA	Neg	NA	Neg	NA	MTB neg	NA	NA	NA	NA	NA	Neg	NA	Neg	NA	Not done/not applicable	Neg	NA	Neg	NA	Not done/not applicable
Viet Nam	4254	Yes	Yes	Yes	Yes	Known	Known	NA	Pos	1/AUR+	NA	NA	Pos	18/AUR+	NA	NA	Pos	1+	Pos	1+	Pos	Scanty	MTB pos	NA	NA	NA	NA	NA	Pos	NA	Pos	NA	MTB complex	Pos	NA	Pos	NA	MTB complex
Viet Nam	4255	Yes	Yes	Yes	Yes	Known	Known	NA	Pos	1/AUR+	NA	NA	Neg	NA	NA	NA	Pos	Scanty	Neg	NA	Neg	NA	MTB pos	NA	NA	NA	NA	NA	Pos	NA	Pos	NA	MTB complex	Pos	NA	Pos	NA	MTB complex
Viet Nam	4256	Yes	Yes	Yes	Yes	Known	Known	NA	Neg	NA	NA	NA	Pos	33/AUR+	NA	NA	Pos	1+	Pos	Scanty	Pos	1+	MTB pos	NA	NA	NA	NA	NA	Pos	NA	Pos	NA	MTB complex	Pos	NA	Pos	NA	MTB complex
Viet Nam	4257	Yes	Yes	Yes	Yes	Known	Known	Yes	Pos	18/AUR+	NA	NA	Pos	46/AUR+	NA	NA	Pos	1+	Pos	1+	Pos	1+	MTB pos	NA	NA	NA	NA	NA	Pos	NA	Pos	NA	MTB complex	Pos	NA	Pos	NA	MTB complex
Viet Nam	4258	Yes	Yes	Yes	Yes	Known	Known	NA	Pos	7/AUR+	NA	NA	Pos	89/AUR+	NA	NA	Pos	2+	Pos	1+	Pos	1+	MTB pos	NA	NA	NA	NA	NA	Pos	NA	Pos	NA	MTB complex	Pos	NA	Pos	NA	MTB complex
Viet Nam	4259	Yes	Yes	Yes	Yes	Known	Known	NA	Pos	16/AUR+	NA	NA	Pos	982/AUR+	NA	NA	Pos	3+	Pos	2+	Pos	2+	MTB pos	NA	NA	NA	NA	NA	Pos	NA	Pos	NA	MTB complex	Pos	NA	Pos	NA	MTB complex
Viet Nam	4260	Yes	No	Yes	Yes	Known	Known	NA	Neg	NA	NA	NA	Neg	NA	NA	NA	Neg	NA	Neg	NA	Neg	NA	MTB neg	NA	NA	NA	NA	NA	Neg	NA	Neg	NA	Not done/not applicable	Neg	NA	Contaminated/lost	NA	Not done/not applicable
Viet Nam	4261	Yes	No	Yes	Yes	Known	Known	NA	Neg	NA	NA	NA	Neg	NA	NA	NA	Neg	NA	Neg	NA	Neg	NA	MTB neg	NA	NA	NA	NA	NA	Neg	NA	Neg	NA	Not done/not applicable	Neg	NA	Neg	NA	Not done/not applicable
Viet Nam	4262	Yes	No	Yes	Yes	Known	Known	NA	Pos	1/AUR+	NA	NA	Neg	NA	NA	NA	Neg	NA	Neg	NA	Neg	NA	MTB neg	NA	NA	NA	NA	NA	Neg	NA	Neg	NA	Not done/not applicable	Neg	NA	Neg	NA	Not done/not applicable
Viet Nam	4263	Yes	Yes	Yes	Yes	Known	Known	NA	Pos	5/AUR+	NA	NA	Pos	126/AUR+	NA	NA	Pos	1+	Pos	1+	Pos	Scanty	MTB pos	NA	NA	NA	NA	NA	Pos	NA	Pos	NA	MTB complex	Pos	NA	Pos	NA	MTB complex
Viet Nam	4264	Yes	Yes	Yes	Yes	Known	Known	NA	Pos	4/AUR+	NA	NA	Pos	14/AUR+	NA	NA	Pos	Scanty	Pos	1+	Pos	Scanty	MTB pos	NA	NA	NA	NA	NA	Pos	NA	Pos	NA	MTB complex	Pos	NA	Pos	NA	MTB complex
Viet Nam	4265	Yes	Yes	Yes	Yes	Not known	Not known	Yes	Pos	1/AUR+	NA	NA	Pos	55/AUR+	NA	NA	Pos	1+	Pos	Scanty	Pos	1+	MTB pos	NA	NA	NA	NA	NA	Pos	NA	Pos	NA	MTB complex	Pos	NA	Pos	NA	MTB complex
Viet Nam	4266	Yes	No	Yes	Yes	Known	Known	NA	Neg	NA	NA	NA	Neg	NA	NA	NA	Neg	NA	Neg	NA	Neg	NA	MTB neg	NA	NA	NA	NA	NA	Neg	NA	Neg	NA	Not done/not applicable	Neg	NA	Neg	NA	Not done/not applicable
Viet Nam	4266	Yes	No	Yes	Yes	Known	Known	NA	Neg	NA	NA	NA	Neg	NA	NA	NA	Neg	NA	Neg	NA	Neg	NA	MTB neg	NA	NA	NA	NA	NA	Neg	NA	Neg	NA	Not done/not applicable	Neg	NA	Neg	NA	Not done/not applicable
Viet Nam	4267	Yes	Yes	Yes	Yes	Known	Known	NA	Neg	NA	NA	NA	Neg	NA	NA	NA	Pos	1+	Pos	1+	Pos	1+	MTB pos	NA	NA	NA	NA	NA	Pos	NA	Pos	NA	MTB complex	Pos	NA	Pos	NA	MTB complex
Viet Nam	4268	Yes	Yes	Yes	Yes	Known	Known	NA	Pos	2/AUR+	NA	NA	Pos	62/AUR+	NA	NA	Pos	1+	Pos	2+	Pos	1+	MTB pos	NA	NA	NA	NA	NA	Pos	NA	Pos	NA	MTB complex	Pos	NA	Pos	NA	MTB complex
Viet Nam	4269	Yes	No	Yes	Yes	Known	Known	Yes	Neg	NA	NA	NA	Neg	NA	NA	NA	Neg	NA	Neg	NA	Neg	NA	MTB neg	NA	NA	NA	NA	NA	Neg	NA	Neg	NA	Not done/not applicable	Neg	NA	Neg	NA	Not done/not applicable
Viet Nam	4270	Yes	Yes	Yes	Yes	Known	Known	NA	Pos	242/AUR+	NA	NA	Pos	2301/AUR+	NA	NA	Pos	3+	Pos	2+	Pos	2+	MTB pos	NA	NA	NA	NA	NA	Pos	NA	Pos	NA	MTB complex	Pos	NA	Pos	NA	MTB complex
Viet Nam	4271	Yes	Yes	Yes	Yes	Known	Known	NA	Pos	7/AUR+	NA	NA	Pos	279/AUR+	NA	NA	Pos	3+	Pos	1+	Pos	2+	MTB pos	NA	NA	NA	NA	NA	Pos	NA	Pos	NA	MTB complex	Pos	NA	Pos	NA	MTB complex
Viet Nam	4272	Yes	Yes	Yes	Yes	Known	Known	NA	Neg	NA	NA	NA	Pos	3/AUR+	NA	NA	Pos	Scanty	Pos	Scanty	Pos	Scanty	MTB pos	NA	NA	NA	NA	NA	Pos	NA	Pos	NA	MTB complex	Pos	NA	Pos	NA	MTB complex
Viet Nam	4273	Yes	No	Yes	Yes	Known	Known	Yes	Neg	NA	NA	NA	Neg	NA	NA	NA	Neg	NA	Neg	NA	Neg	NA	MTB neg	NA	NA	NA	NA	NA	Neg	NA	Contaminated/lost	NA	Not done/not applicable	Neg	NA	Neg	NA	Not done/not applicable
Viet Nam	4274	Yes	No	Yes	Yes	Known	Known	Yes	Neg	NA	NA	NA	Neg	NA	NA	NA	Neg	NA	Neg	NA	Neg	NA	MTB neg	NA	NA	NA	NA	NA	Neg	NA	Neg	NA	Not done/not applicable	Pos	NA	Pos	NA	Not MTB complex
Viet Nam	4275	Yes	No	Yes	Yes	Known	Known	NA	Neg	NA	NA	NA	Neg	NA	NA	NA	Neg	NA	Neg	NA	Neg	NA	MTB neg	NA	NA	NA	NA	NA	Neg	NA	Neg	NA	Not done/not applicable	Neg	NA	Neg	NA	Not done/not applicable
Viet Nam	4276	Yes	Yes	Yes	Yes	Known	Known	NA	Neg	NA	NA	NA	Neg	NA	NA	NA	Pos	Scanty	Neg	NA	Neg	NA	MTB pos	NA	NA	NA	NA	NA	Pos	NA	Pos	NA	MTB complex	Pos	NA	Pos	NA	MTB complex
Viet Nam	4277	Yes	Yes	Yes	Yes	Known	Known	NA	Pos	357/AUR+	NA	NA	Pos	1238/AUR+	NA	NA	Pos	3+	Pos	2+	Pos	2+	MTB pos	NA	NA	NA	NA	NA	Pos	NA	Pos	NA	MTB complex	Pos	NA	Pos	NA	MTB complex
Viet Nam	4278	Yes	Yes	Yes	Yes	Known	Known	NA	Neg	NA	NA	NA	Pos	50/AUR+	NA	NA	Pos	1+	Pos	1+	Pos	1+	MTB pos	NA	NA	NA	NA	NA	Pos	NA	Pos	NA	MTB complex	Pos	NA	Pos	NA	MTB complex
Viet Nam	4279	Yes	Yes	Yes	Yes	Known	Known	NA	Neg	NA	NA	NA	Neg	NA	NA	NA	Neg	NA	Neg	NA	Neg	NA	MTB neg	NA	NA	NA	NA	NA	Pos	NA	Pos	NA	MTB complex	Pos	NA	Pos	NA	MTB complex
Viet Nam	4280	Yes	Yes	Yes	Yes	Known	Known	Yes	Neg	NA	NA	NA	Neg	NA	NA	NA	Pos	1+	Pos	Scanty	Pos	Scanty	MTB pos	NA	NA	NA	NA	NA	Neg	NA	Neg	NA	Not done/not applicable	Neg	NA	Contaminated/lost	NA	Not done/not applicable
Viet Nam	4281	Yes	No	Yes	Yes	Known	Known	Yes	Neg	NA	NA	NA	Neg	NA	NA	NA	Neg	NA	Neg	NA	Neg	NA	MTB neg	NA	NA	NA	NA	NA	Neg	NA	Neg	NA	Not done/not applicable	Neg	NA	Neg	NA	Not done/not applicable
Viet Nam	4282	Yes	No	Yes	Yes	Known	Known	NA	Neg	NA	NA	NA	Neg	NA	NA	NA	Neg	NA	Neg	NA	Neg	NA	MTB neg	NA	NA	NA	NA	NA	Neg	NA	Neg	NA	Not done/not applicable	Neg	NA	Neg	NA	Not done/not applicable
Viet Nam	4283	Yes	Yes	Yes	Yes	Known	Known	NA	Pos	9/AUR+	NA	NA	Pos	903/AUR+	NA	NA	Pos	2+	Pos	1+	Pos	1+	MTB pos	NA	NA	NA	NA	NA	Pos	NA	Pos	NA	MTB complex	Pos	NA	Pos	NA	MTB complex
Viet Nam	4284	Yes	No	Yes	Yes	Known	Known	NA	Neg	NA	NA	NA	Neg	NA	NA	NA	Neg	NA	Neg	NA	Neg	NA	MTB neg	NA	NA	NA	NA	NA	Neg	NA	Neg	NA	Not done/not applicable	Neg	NA	Neg	NA	Not done/not applicable
Viet Nam	4285	Yes	Yes	Yes	Yes	Known	Known	NA	Neg	NA	NA	NA	Pos	1/AUR+	NA	NA	Pos	Scanty	Pos	Scanty	Pos	Scanty	MTB pos	NA	NA	NA	NA	NA	Pos	NA	Pos	NA	MTB complex	Pos	NA	Pos	NA	MTB complex
Viet Nam	4286	Yes	Yes	Yes	Yes	Known	Known	NA	Neg	NA	NA	NA	Neg	NA	NA	NA	Pos	Scanty	Pos	Scanty	Neg	NA	MTB pos	NA	NA	NA	NA	NA	Pos	NA	Pos	NA	MTB complex	Pos	NA	Pos	NA	MTB complex
Viet Nam	4287	Yes	Yes	Yes	Yes	Known	Known	NA	Neg	NA	NA	NA	Pos	3/AUR+	NA	NA	Pos	1+	Pos	1+	Pos	Scanty	MTB pos	NA	NA	NA	NA	NA	Pos	NA	Pos	NA	MTB complex	Pos	NA	Pos	NA	MTB complex
Viet Nam	4288	Yes	Yes	Yes	Yes	Known	Known	NA	Neg	NA	NA	NA	Pos	5/AUR+	NA	NA	Pos	1+	Pos	Scanty	Pos	Scanty	MTB pos	NA	NA	NA	NA	NA	Pos	NA	Pos	NA	MTB complex	Pos	NA	Pos	NA	MTB complex
Viet Nam	4289	Yes	Yes	Yes	Yes	Known	Known	NA	Neg	NA	NA	NA	Pos	1/AUR+	NA	NA	Pos	Scanty	Neg	NA	Neg	NA	MTB pos	NA	NA	NA	NA	NA	Pos	NA	Neg	NA	MTB complex	Pos	NA	Pos	NA	MTB complex
Viet Nam	4290	Yes	No	Yes	Yes	Known	Known	NA	Neg	NA	NA	NA	Neg	NA	NA	NA	Neg	NA	Neg	NA	Neg	NA	MTB neg	NA	NA	NA	NA	NA	Pos	NA	Neg	NA	MTB complex	Neg	NA	Neg	NA	Not done/not applicable
Viet Nam	4291	Yes	Yes	Yes	Yes	Known	Known	NA	Neg	NA	NA	NA	Neg	NA	NA	NA	Neg	NA	Pos	Scanty	Neg	NA	MTB pos	NA	NA	NA	NA	NA	Pos	NA	Pos	NA	MTB complex	Pos	NA	Pos	NA	MTB complex
Viet Nam	4292	Yes	Yes	Yes	Yes	Known	Known	NA	Pos	1/AUR+	NA	NA	Pos	169/AUR+	NA	NA	Pos	1+	Pos	1+	Pos	Scanty	MTB pos	NA	NA	NA	NA	NA	Pos	NA	Pos	NA	MTB complex	Pos	NA	Pos	NA	MTB complex
Viet Nam	4293	Yes	No	Yes	Yes	Known	Known	Yes	Neg	NA	NA	NA	Neg	NA	NA	NA	Neg	NA	Neg	NA	Neg	NA	MTB neg	NA	NA	NA	NA	NA	Neg	NA	Neg	NA	Not done/not applicable	Neg	NA	Neg	NA	Not done/not applicable
Viet Nam	4294	Yes	Yes	Yes	Yes	Known	Known	NA	Neg	NA	NA	NA	Neg	NA	NA	NA	Pos	Scanty	Neg	NA	Pos	Scanty	MTB neg	NA	NA	NA	NA	NA	Pos	NA	Pos	NA	MTB complex	Pos	NA	Pos	NA	MTB complex
Viet Nam	4295	Yes	Yes	Yes	Yes	Known	Known	NA	Neg	NA	NA	NA	Neg	NA	NA	NA	Neg	NA	Neg	NA	Neg	NA	MTB pos	NA	NA	NA	NA	NA	Pos	NA	Neg	NA	MTB complex	Neg	NA	Neg	NA	Not done/not applicable
Viet Nam	4296	Yes	Yes	Yes	Yes	Known	Known	NA	Neg	NA	NA	NA	Pos	34/AUR+	NA	NA	Pos	1+	Pos	Scanty	Pos	Scanty	MTB pos	NA	NA	NA	NA	NA	Pos	NA	Pos	NA	MTB complex	Pos	NA	Pos	NA	MTB complex
Viet Nam	4297	Yes	Yes	Yes	Yes	Known	Known	NA	Neg	NA	NA	NA	Pos	633/AUR+	NA	NA	Pos	2+	Pos	1+	Pos	1+	MTB pos	NA	NA	NA	NA	NA	Pos	NA	Neg	NA	MTB complex	Pos	NA	Neg	NA	MTB complex
Viet Nam	4298	Yes	Yes	Yes	Yes	Known	Known	NA	Neg	NA	NA	NA	Neg	NA	NA	NA	Pos	Scanty	Pos	Scanty	Pos	Scanty	MTB pos	NA	NA	NA	NA	NA	Pos	NA	Pos	NA	MTB complex	Pos	NA	Pos	NA	MTB complex
Viet Nam	4299	Yes	Yes	Yes	Yes	Known	Known	NA	Pos	91/AUR+	NA	NA	Pos	3252/AUR+	NA	NA	Pos	2+	Pos	2+	Pos	1+	MTB pos	NA	NA	NA	NA	NA	Pos	NA	Pos	NA	MTB complex	Pos	NA	Pos	NA	MTB complex
Viet Nam	4300	Yes	Yes	Yes	Yes	Not known	Known	Yes	Pos	56/AUR+	NA	NA	Pos	2423/AUR+	NA	NA	Pos	3+	Pos	1+	Pos	1+	MTB pos	NA	NA	NA	NA	NA	Pos	NA	Pos	NA	MTB complex	Pos	NA	Pos	NA	MTB complex
Viet Nam	4301	Yes	Yes	Yes	Yes	Known	Known	Yes	Neg	NA	NA	NA	Neg	NA	NA	NA	Neg	NA	Neg	NA	Neg	NA	MTB pos	NA	NA	NA	NA	NA	Pos	NA	Pos	NA	Not MTB complex	Neg	NA	Pos	NA	Not MTB complex
		#REF!

## Sheet: Sheet1
Question Label	Question Title
patient_id	patient_id
site_id	site_id
IC_provided	Provision of informed consent
IC_provided	Provision of informed consent
En_TBTx_start	Patient started on TB treatment?
En_TBTx_start	Patient started on TB treatment?
En_TBTx_start_d	Date of TB Tx initiation
Sp1_vol	Sputum of adequate volume (>= 1.5ml)?
Sp1_vol	Sputum of adequate volume (>= 1.5ml)?
Hx_TB_end_d	Treatment end date
Hx_TB_end_known	TB treatment end date known
Hx_TB_end_known	TB treatment end date known
Hx_TB_start_d	Treatment start date
Hx_TB_start_known	TB Tx start date known
Hx_TB_start_known	TB Tx start date known
Hx_TB_cured	Patient considered cured
Hx_TB_cured	Patient considered cured
Birth_d	Date of birth
Enrol_d	Enrolment Date
tbdx_dir1	2. TBDx (Direct 1)
tbdx_dir1	2. TBDx (Direct 1)
tbdx_dir1	2. TBDx (Direct 1)
tbdx_dir1_pos	Pos Specify dir1
tbdx_dir1_rep	Repeat result dir1
tbdx_dir1_rep	Repeat result dir1
tbdx_dir1_rep	Repeat result dir1
tbdx_dir1_rep_pos	Pos Specify repeat dir1
tbdx_dir2	3. TBDx (Direct 2)
tbdx_dir2	3. TBDx (Direct 2)
tbdx_dir2	3. TBDx (Direct 2)
tbdx_dir2_pos	Pos Specify dir2
tbdx_dir2_rep	Repeat result dir2
tbdx_dir2_rep	Repeat result dir2
tbdx_dir2_rep	Repeat result dir2
tbdx_dir2_rep_pos	Pos Specify repeat dir2
tbdx_pellet	1. TBDx (Pellet)
tbdx_pellet	1. TBDx (Pellet)
tbdx_pellet	1. TBDx (Pellet)
tbdx_pellet_pos_q	Pos Specify Pellet
tbdx_pellet_rep	Repeat result pellet
tbdx_pellet_rep	Repeat result pellet
tbdx_pellet_rep	Repeat result pellet
tbdx_pellet_rep_pos	Pos Specify repeat Pellet
S1_FM_conc	SP1 FM Results Conc
S1_FM_conc	SP1 FM Results Conc
S1_FM_conc	SP1 FM Results Conc
SP1_FM_conc_q	S1 FM conc pos quantitative result
SP1_FM_conc_q	S1 FM conc pos quantitative result
SP1_FM_conc_q	S1 FM conc pos quantitative result
SP1_FM_conc_q	S1 FM conc pos quantitative result
S1_FM_dir	SP1 FM Results Direct
S1_FM_dir	SP1 FM Results Direct
S1_FM_dir	SP1 FM Results Direct
SP1_FM_Dir_q	S1 FM direct pos quantitative result
SP1_FM_Dir_q	S1 FM direct pos quantitative result
SP1_FM_Dir_q	S1 FM direct pos quantitative result
SP1_FM_Dir_q	S1 FM direct pos quantitative result
S1_ZN	SP1 ZN Results
S1_ZN	SP1 ZN Results
S1_ZN	SP1 ZN Results
SP1_ZN_q	S1 ZN pos quantitative result
SP1_ZN_q	S1 ZN pos quantitative result
SP1_ZN_q	S1 ZN pos quantitative result
SP1_ZN_q	S1 ZN pos quantitative result
SP1_Xp_result	Xpert Result
SP1_Xp_result	Xpert Result
SP1_Xp_result	Xpert Result
SP1_Xp_semiquant	Semi-quantitative result
SP1_Xp_semiquant	Semi-quantitative result
SP1_Xp_semiquant	Semi-quantitative result
SP1_Xp_semiquant	Semi-quantitative result
SP1_Xp_repeat_result	Repetition result
SP1_Xp_repeat_result	Repetition result
SP1_Xp_repeat_result	Repetition result
SP1_Xp_repeat_Rif	Rif resistance
SP1_Xp_repeat_Rif	Rif resistance
SP1_Xp_repeat_Rif	Rif resistance
SP1_Xp_repeat_Rif	Rif resistance
SP1_Xp_Rif	Rif Resistance
SP1_Xp_Rif	Rif Resistance
SP1_Xp_Rif	Rif Resistance
SP1_Xp_Rif	Rif Resistance
SP1_Xp_repeat_semiquant	Semi-quantitative result
SP1_Xp_repeat_semiquant	Semi-quantitative result
SP1_Xp_repeat_semiquant	Semi-quantitative result
SP1_Xp_repeat_semiquant	Semi-quantitative result
SP1_LC	Result
SP1_LC	Result
SP1_LC	Result
Sp1_LC_rep_result	Sp1 LC repeated result
Sp1_LC_rep_result	Sp1 LC repeated result
Sp1_LC_rep_result	Sp1 LC repeated result
SP1_SC_result	Sp1 SC Results
SP1_SC_result	Sp1 SC Results
SP1_SC_result	Sp1 SC Results
Sp1_SC_rep_result	Sp1 SC repeated result
Sp1_SC_rep_result	Sp1 SC repeated result
Sp1_SC_rep_result	Sp1 SC repeated result
SP1_Spc	Sp1 Speciation
SP1_Spc	Sp1 Speciation
SP1_Spc	Sp1 Speciation
SP2_LC	Result
SP2_LC	Result
SP2_LC	Result
SP2_Spc	Sp2 Speciation result
SP2_Spc	Sp2 Speciation result
SP2_Spc	Sp2 Speciation result
Sp2_SC_rep_result	Sp2 SC repeated result
Sp2_SC_rep_result	Sp2 SC repeated result
Sp2_SC_rep_result	Sp2 SC repeated result
SP2_SC	Result
SP2_SC	Result
SP2_SC	Result
Sp2_LC_rep_result	Sp2 LC repeated result
Sp2_LC_rep_result	Sp2 LC repeated result
Sp2_LC_rep_result	Sp2 LC repeated result
SP1_LC_Inoc_d	Date inoculation
SP1_LC_done	SP1 Liquid Done
SP1_LC_done	SP1 Liquid Done
SP1_LC_done	SP1 Liquid Done
Sp1_LC_rep	Liquid culture repeated?
Sp1_LC_rep	Liquid culture repeated?
Sp1_LC_rep_pos_d	Date AFB positivity
SP1_SC_done	SP1 Solid culture Done
SP1_SC_done	SP1 Solid culture Done
SP1_SC_done	SP1 Solid culture Done
SP1_SC_inoc_d	Date inoculation
Sp1_SC_rep_pos_d	SP1 SC Rep Date AFB positivity
Sp1_SC_rep_q	SP1 SC Repeat Quantitative Score
Sp1_SC_rep_q	SP1 SC Repeat Quantitative Score
Sp1_SC_rep_q	SP1 SC Repeat Quantitative Score
Sp1_SC_rep_q	SP1 SC Repeat Quantitative Score
Sp1_SC_rep_q	SP1 SC Repeat Quantitative Score
Sp1_SC_rep_q	SP1 SC Repeat Quantitative Score
Sp1_SC_rep_q	SP1 SC Repeat Quantitative Score
disc_comments_tbdx_Rep	Comments:
disc_S1_FM_conc_LED	SP1 FM Results Conc
disc_S1_FM_conc_LED	SP1 FM Results Conc
disc_S1_FM_conc_LED	SP1 FM Results Conc
disc_S1_FM_conc_TBDx_pellet	SP1 FM Results Conc_TBDx
disc_S1_FM_conc_TBDx_pellet	SP1 FM Results Conc_TBDx
disc_S1_FM_conc_TBDx_pellet	SP1 FM Results Conc_TBDx
disc_S1_FM_dir_LED	SP1 FM Results Direct
disc_S1_FM_dir_LED	SP1 FM Results Direct
disc_S1_FM_dir_LED	SP1 FM Results Direct
disc_S1_FM_dir_Rep	SP1 FM Results Direct
disc_S1_FM_dir_Rep	SP1 FM Results Direct
disc_S1_FM_dir_Rep	SP1 FM Results Direct
disc_SP1_FM_conc_q_LED	S1 FM conc pos quantitative result
disc_SP1_FM_conc_q_LED	S1 FM conc pos quantitative result
disc_SP1_FM_conc_q_LED	S1 FM conc pos quantitative result
disc_SP1_FM_conc_q_LED	S1 FM conc pos quantitative result
disc_SP1_FM_conc_q_TBDx_pellet	S1 FM conc pos quantitative result
disc_SP1_FM_conc_q_TBDx_pellet	S1 FM conc pos quantitative result
disc_SP1_FM_conc_q_TBDx_pellet	S1 FM conc pos quantitative result
disc_SP1_FM_conc_q_TBDx_pellet	S1 FM conc pos quantitative result
disc_SP1_FM_Dir_q_LED	S1 FM direct pos quantitative result
disc_SP1_FM_Dir_q_LED	S1 FM direct pos quantitative result
disc_SP1_FM_Dir_q_LED	S1 FM direct pos quantitative result
disc_SP1_FM_Dir_q_LED	S1 FM direct pos quantitative result
disc_SP1_FM_Dir_q_Rep	S1 FM direct pos quantitative result
disc_SP1_FM_Dir_q_Rep	S1 FM direct pos quantitative result
disc_SP1_FM_Dir_q_Rep	S1 FM direct pos quantitative result
disc_SP1_FM_Dir_q_Rep	S1 FM direct pos quantitative result
disc_tbdx_dir1_d_LED	Date of processing dir1
disc_tbdx_dir1_d_Rep	Date of processing dir1
disc_tbdx_dir1_done_LED	TBDx dir1 Done?
disc_tbdx_dir1_done_LED	TBDx dir1 Done?
disc_tbdx_dir1_done_Rep	TBDx dir1 Done?
disc_tbdx_dir1_done_Rep	TBDx dir1 Done?
disc_tbdx_dir1_LED	TBDx (Direct 1)
disc_tbdx_dir1_LED	TBDx (Direct 1)
disc_tbdx_dir1_LED	TBDx (Direct 1)
disc_tbdx_dir1_pos_LED	Pos Specify dir1
disc_tbdx_dir1_pos_Rep	Pos Specify dir1
disc_tbdx_dir1_quality_LED	Smear quality dir1
disc_tbdx_dir1_quality_LED	Smear quality dir1
disc_tbdx_dir1_quality_LED	Smear quality dir1
disc_tbdx_dir1_quality_Rep	Smear quality dir1
disc_tbdx_dir1_quality_Rep	Smear quality dir1
disc_tbdx_dir1_quality_Rep	Smear quality dir1
disc_tbdx_dir1_Rep	TBDx (Direct 1)
disc_tbdx_dir1_Rep	TBDx (Direct 1)
disc_tbdx_dir1_Rep	TBDx (Direct 1)
disc_tbdx_dir1_rep_LED	Repeat result dir1
disc_tbdx_dir1_rep_LED	Repeat result dir1
disc_tbdx_dir1_rep_LED	Repeat result dir1
disc_tbdx_dir1_rep_LED	Repeat result dir1
disc_tbdx_dir1_rep_pos_LED	Pos Specify repeat dir1
disc_tbdx_dir1_rep_pos_Rep	Pos Specify repeat dir1
disc_tbdx_dir1_rep_Rep	Repeat result dir1
disc_tbdx_dir1_rep_Rep	Repeat result dir1
disc_tbdx_dir1_rep_Rep	Repeat result dir1
disc_tbdx_dir1_rep_Rep	Repeat result dir1
disc_tbdx_pellet_d_LED	Date of processing Pellet
disc_tbdx_pellet_d_Rep	Date of processing Pellet
data_study_id	data_study_id
